# Supplementary material for: Proliferation of a bloom-forming phytoplankton via uptake of polyphosphate-accumulating bacteria under phosphate-limiting conditions
Source: ISME Commun. 2025 Dec 5;5(1):ycaf192. doi: 10.1093/ismeco/ycaf192 (PMC12684721; doi:10.1093/ismeco/ycaf192)
Supplement: SI_Appendix_ycaf192 [file si_appendix_ycaf192.zip]

Archive with 1 entries (1 files):
- SI_Appendix.fa
