# Supplementary material for: Proliferation of a bloom-forming phytoplankton via uptake of polyphosphate-accumulating bacteria under phosphate-limiting conditions
Source: ISME Commun. 2025 Dec 5;5(1):ycaf192. doi: 10.1093/ismeco/ycaf192 (PMC12684721; doi:10.1093/ismeco/ycaf192)
Supplement: SI_Appendix_ycaf192 [file si_appendix_ycaf192.zip › SI_Appendix.fa]

>PPK1_V_aphrogenes
MSSEKLYIEKELSWLSFNERVLQEAADKTVPLIERVRFLGIFSSNLDEFFKVRFADVKRRILISQESGSSDGPKHLLTKMQSKVLRLNQRFDELYNELILEMARRRIFLVNESQLQEYQQKWIRKYFQREVLPHITPFLMNKDTDVLGFLKDEHSYLTVEIINNDVRNYALIDIPTNHLPRFIMVPEQKGKRRKTIILLDNIIRFCLDDIFKGFFEYDELNSYTMTMTRDAEYDLRHEVEHSLLEQMSEGVNQRLTAMPVRLVYQRDMPEALLKYLCEKLNMTSYDSLIPGGRYHNFKDFTAFPNVGRDYLENKPLPPLKCSDFNGYPNSFEAISAQDILLYYPYHTFDHITELVRQASFDPKVISIKINIYRVAKNSKLMSSLMDAVHNKKKVTVVVELQARFDEEANIEWAKLLTDAGVHVIFGAPGLKIHSKLLLITRREEGEIKRYAHIGTGNFHEKTARIYTDFALLTADPQLTSEVRSVFGYIENPYRPVRFTQLMVSPRNARQQIYKLIDAEIALAKEGKKAGITLKVNNLVDKGLVSKLYGASNAGVKIRMIVRGMCSLVPGIAGVSENISIISIIDRFLEHPRVVVTENDGDPKVYISSADWMTRNLDYRIEVATPIHSPRLKQRIIDILNIHFIDTVKARVIDKEMNNHYVARGNRKKVRSQIAIYDYLKQIEKKTP
>PPK1_V_celticus
MKKDYVTKELSWLSFNERVLQEAADKSVPLIERVRFLGIYSKNLDEFYKVRFADVKRKILLQDPQLTSNSPKTLLTQMQSKASKLDAQFHELYNDLLLELARNRIFLVNEKQISEEQSGWIKKYFKKKVLPHLTPLLLNEDSPLLNILKDEQSYLAIDIERETSSQYVLLEIPSETLPRFVKLPEASGSQRTTLILLDNIVRFCLDDLLKGFFEYDSLRCFAIKMTRDADYDLQEDNENNLLESMSLGLEQRLTALPIRLIYESEMPAEMLSFLQVRLKLSDYDSVIAGGRYHNFKHFSEFPSLNRRDLVNRSLPAIKCAHFSHYPNYFEAIKARDILLHYPYHTFSHITELVRQASFDPKVTSIKINVYRVAEGSKLLSSIIDAAHNGKKVTVVVELQARFDEQANIQWTKKLQEAGIKVIHGIPSLKVHSKLLLVKRKEGKHTAHYAHIGTGNFHEVTARVYTDFSLLTANEDLTQEVRQVFKYIENPYQKSQFKQLIVSPKNTRKRLYQLIDNEVQNAMESKPASITLKLNNLVDREIIEKLYQASQANVKVRMVIRGMCSLVLGIPNISDHIEIVSVVDRFLEHPRVMIFGNAGKPKVYISSADWMTRNFDHRIEVATPILDPKIKQTIIDITEFHFDDSNKARVLDQAMSNPYIQPPANPLDYPTSQLSTYHYIKRMEKLARKKYKQEKKSCR
>PPK2_V_campbellii
MAKLKKKGYEEALEQLQIELVKLQEWVKHKGLKVVVLFEGRDAAGKGGTIKRITEKLNPRVCRIAALPAPTEKEKTQWYFQRYVAHLPAAGEIVLFDRSWYNRAGVEKVMGFCTPEQYEEFLRSCPEFERMLQRSGIILIKYWFSVSDEEQEKRFLERINTPIKRWKFSPMDLESRNRWAEYSQAKDKMFAYTDTKNCPWWVVPSDDKKKARLNCISHLLSQVEYEELEHPVIELPELNKEGYVRAPIDDQTFVPDKY
>PPK1_V_gigantis
MEKDYVTKELSWLSFNERVLQEATDKSVPLIERVRFLGIYSKNLDEFYKVRFADVKRKILLQDPQFPSNSPKALLTQMQNKASKLDAQFHELYNDLLLELARNRIFLVNEQQISEEQSEWIKKYFKKKVLPHLTPFLLNEDSQLLNIMKDEQSYLAIDIERDASSQYVLLEIPSEALPRFVKLPDSSGSQRTTLILLDNIVRFCLDDLLKGFFEYDSLRCFAIKMTRDADYDLQEDNESSLLESMSLGLEQRLTALPIRLIYESEMPAEMLNFLQVRLKLSDYDSVIAGGRYHNFKHFSEFPSLNRRDLVNRPLPAIKCAHFSHYPNYFEAIKARDILLHYPYHTFNHITELVRQASFDPKVTSIKINVYRVAEGSKLLSSIIDAAHNGKKVTVVVELQARFDEQANIQWTKKLQEAGVKVIHGIPSLKIHSKLLLIKRKEGKHTEHYAHIGTGNFHEVTARVYTDFSLLTANKDLTQEVRQVFKYVENPYQRSQFKQLIVSPKNTRKRLYQLIDSEIQNAIEDKPASITLKLNNLVDRDIIEKLYQASQANVKVRMVIRGMCSLVPGIPNVSNHIEVVSVVDRFLEHPRVMIFGNSGKPKVYISSADWMTRNFDHRIEVAAPILDPKIKQTIIDITEFHFDDSNKARVLNQSMSNPYIQAPANPLDYPTSQLSTYHYIKRMEKLARKKYKQERNHVAN
>PPK1_V_casei
MSSEKLYIEKELSWLSFNERVLQEAADKTVPLIERVRFLGIFSSNLDEFYKVRFADVKRRILISQESKSSDSPKHLLTKMQTKVLKLNQRFDELYNELILEMARRRIFLVNESQLQEYQQKWIKKYFEREVLPHITPFLMSSDTDVLSFLKDEHSYLAVEITNNDQRNFALIDIPTNHLPRFIMVPEQKGKSRKTIILLDNIIRFCLDDIFKGFFEYEELKCYTMTMTRDAEYDLRHEVEHSLLEQMSDGVNQRLTAMPVRLVYQRDMPEHLLKFLCEKLNMSSYDSLIPGGRYHNFKDFTSFPNVGRDYLENKPLPPLKCADFDGYPNSFEAISAQDILLYYPYHSFDHITELVRQASFDPKVISIKINIYRVAKNSKLMNSLMDAVHNKKKVTVVVELQARFDEEANIEWAKLLTDAGVHVIFGAPGLKIHSKLLLITRREQEELKRYAHVGTGNFHEKTARIYTDFALLTADPLITSEVRNVFGYIENPYRPVRFNQLMVSPRNSRQQIYKIIDSEIAIAKEGRKASIILKVNNLVDKGLVSKLYGASNAGVKIKMIIRGMCSLVPGIQGVSENITIISVIDRFLEHPRVMVTENDGDPKVYISSADWMTRNIDYRIEVATPVHSPRLKQRIIDILNIHFIDTVKARVIDKEMSNTYVPRGNRKKVRSQIAIYDYLKQIEKKARQKIEPTE
>PPK1_V_galatheae
MSAEKLYIEKELSWLSFNERVLQEAADKSVPLIERIRFLGIFSNNLDEFYKVRFADVKRRILINQERGGNDNSKHLLSKMQGKALKLNERFDELYAELIRDMARRRIFLVNETQLSETQEKWVKKYFLKEVLPHITPLMMRDDIDVLQFLKDEYAYIVVELKTEQSNQYALIEIPTDHLPRFVMVPEQKGKRRKTIILLDNIIRYCLDDLFSGFFDYQELNGYAMKMTRDAEYDLSHEVEHSLLEQMSEGVSQRLTAMPVRFVYQRDMPHEMLDFLCDKLKISNYDSLIPGGRYHNFKDFIAFPNVGRDYLENKPLPPMQCADFDGYANKFDAIKAQDILLYYPYHTFEHISELVRQASFDPKVLSIKINIYRVAKDSRLMNSLIDAVHNGKNVTVVVELQARFDEEANIEWSRVLTEAGVQVIFGVPGLKIHSKLLLISRREGEEIVRYAHIGTGNFHEKTARIYTDFSLLTADPEITTEVRKVFGYIENPYRPVRFNHLFVSPRNSRKQIYRLIDNEIANAKIGKKASLTIKVNNLVDKGIVNKLYGASASGVEIRMIIRGMCSLVPGIEGVSDNIKIISIVDRFLEHPRVVIAHNDGDPQVYISSADWMTRNIDYRIEVAAPVRDERLKQRIIDIIDIHFTDTVKARWIDKEMSNSYVARGNRKKVRSQIAIYDYLKNIEKQTKIQKRKEQEQLNDSNTGHS
>PPK1_V_nitrifigilis
MSGDKLYIDKELSWLSFNERVLQEAADKTVPLIERVRFLGIFSNNLDEFYKVRFADVKRRILINSEQGGNDSDKHLLAQMQQKALKLDRDFDNLYNELILEMARRHIFLVNETQLDESQKRWITRYFNNEVLPHITPLLMNDDIDVLQFLKDEYAYIVVDLKKNQHSNYALVEIPTDHLPRFVLVPEAKGKRRKTVILLDNIIRFCLDELFRGFFDYDELSGYAMKMTRDAEYDLSHEVEYSLLEQMSEGLSQRLTAMPVRFVYEREMPEKMLSFLCDKLKISHYDSLLPGGRYHNFKDFIGFPNLGRAYLENKPMPPMKCSDFEGYANAFDAIRDKDILLHYPYHQFDHITELVRQASFDPKVISIKINIYRVAKNSRLMNSLVDAVHNGKRVVVVVELQARFDEEANIEWSKILTEAGVQVIFGVPGMKIHSKLLLISRKEDHEFVRYAHIGTGNFHEKTARIYTDFAFLTADTDLTTEVRNVFAYIENPYRPVKFNQLIVSPRNSRQQLYRIIDNEIAHAKAGKKAEIKLKVNNLVDKGLVNKLYGASAAGVKINMIIRGMCSLVPGVEGVSENIRIISIVDRFLEHPRVIITHNDGDPQVWISSADWMTRNIDYRIEVATPIKDPRLKQRIIDIINIQFTDTVKARVIDKEMSNHYVDRGNRKKIRSQVAIYDYLKNVERRNRKMMKEETHESTL
>PPK2_V_bivalvicida
MGKNKLDKKIYENELRRLQIELVKLQEWVKQEGLKVVVIFEGRDAAGKGGVIKRITEKLNPRVCRVAALPAPTEKEKTQWYFQRYVAHLPAAGEIVLFDRSWYNRAGVEKVMGFCNEEQYDEFLRSCPEFERMLQRSGTILLKYWFSVSDEEQEKRFLERIKTPIKRWKFSPMDLESRNRWAEYSEAKDKMFAYTDTKQCPWWVVPSDDKKRARLNCISHLLEQIEYQDLTYPEIHLPNLNKEGYIRAPLEEQTFVPQKY
>PPK1_V_tapetis
MNADKLSSEKLFTEKELSWLSFNERVLQEAADKNVPLIERIRFLGIFSNNLDEFYKVRFSDIKRRIVINQEQGTVDDSEQLLAKMQEKALTLNHAFDELYSDLLLEMARRGIFLVNETQLNDKQKKWVRKFFHHEVLPHIAPQLMNDDIDVLQFLKDECAYLSVELSSDALEKEQHTQYALVEIPTEHLPRFIIMPEQKGEKRKTIILLDNIIRYCLDDLFRGFFEYQSLHCYAMKVTRDAEYDLNTEDEHGILEQMSEGLNQRLTAMPVRFVYEREMPQAMLSFLSKKLQLSNYDSLIPGGRYHNFKDFIHFPNVGRGYLENKPLTPIRNADFDHFINSFDAISYQDILLHYPYHAFDHTTEFVRQASFDPKVVAIKINVYRVAKNSKLLNSLIDAVNNGKQVTVVIELQARFDEEANIEWSRVLTDAGVKVIFGATGLKIHAKLLLVTRREADKIVRYAHIGTGNFHEKTARIYTDLSLFTSNADLTKEVQDVFGYIEHPYRPVKFHHLIVSPRNTRQQLYRLVDNEIANIKLGKKAGISLKLNNLVDKKIINKLYEASSAGVNVRIIVRGMCALIPEIKGVSENIQVISIVDRFLEHSRVLITENGGKPLVYISSADWMSRNLDHRIEVGTPILDPNIKQQIIDIVDIHFTDTVKAKKIDAMLSNDYVSRGNRKKIRSQLQIYNYIKQKEKLTKKSYTQEES
>PPK1_V_viridaestus
MSSEKLYIEKELSWLSFNERVLQEAADKTVPLIERVRFLGIFSNNLDEFYKVRFADVKRRILIDREQGGNNSYKHLLIKMQSKALRLNEDFENLYGELIKEMARRRIFLVNENQLDEYQQKWVKHYFSDKVLPHITPWLMNESADILHNLKDEYVYIAVDLRKDDKSQYALIEIPTDQLPRFIMVPEQKGKRRKTIILLDNIIRYCLHDIFQGFFDYDELNGYAMKMTRDAEYDLSNEVEYSLLEQMSEGLSQRLTAMPVRFVYEKNMPGEMLEFLCNKLEISSYDSMVPGNRYHNFKDFISFPNVGRDYLENKPLPPMKCADFEGFANKFDAIKAQDILLYYPYHTFDHITEFVRQASFDPKVISIRINIYRVAKDSRLMHSLIHAVHNGKKVTVVVELQARFDEEANIEWSRILTEAGVQVIFGAPGLKIHAKLLLISRREDDEIKRYAHIGTGNFHEKTAKIYTDFSLLTADPVITNEVRNVFGYIQNPYRTHDFKHLIVSPQNSRSRLYKLIEREIENAFNGKKAGLTIKVNNLVDKGLISKLYEASTAGVQIKMIIRGMCSLVPGIEGISENIQIISIVDRFLEHPRVFIGYNNGNPDVYISSADWMTRNIDYRIEVATPIRDERLKQRIIDILNIHFTDTVKARWIDKEMSNAYVSRGNKKKIRSQVAIYDYIRSLERRTRKQKEQTSAL
>PPK1_V_orientalis
MSTEKLYIEKELSWLSFNERVLQEAADKDVPLIERIRFLGIFSNNLDEFYKVRFADVKRRILINQERGGNDNSKHLLTKMQTKALKLNERFDELYAELIRDMARHGIFLVNEHQLSSSQQKWIKKYFGKKVLPYITPILLREDIDILQFLKDEYAYIAVELRQIEQSQYALIEIPTDHLPRFVMLPEQKDKQRKTIILLDNIIRYCLDELFSGFFDYDELKGYAMKVTRDAEYDLNYEVENSLIEQMSEGVSQRLTAMPVRFVYEREMPEQMLSFLCNKLQISNYDSLIPGGRYHNFKDFINFPNVGREYLENNSLPPMQCADFIGFANKFDAIKAQDILLHYPYHTFEHISDWVRQASFDPKVTSIKINIYRVAKDSRIIRSLIDAVHNGKQVTVVVELQARFDEEANIEWSKVLTEAGVHVVFGVPGLKIHSKLLLISRRENDEIIRYAHIGTGNFHEKNALIYTDFSLLTADPELTKEVRGVFDYIETPYRPIKFHHLIVSPRNSRKQLYHLIDSEIANAQQGNRAELTIKANNLVDKGLINKLYEASSAGVKIRMLIRGMCSLVAGIEGISNNIEIISIVDRFLEHSRVIITHSNGEPQIYISSADWMTRNIDHRIEVATPIRDKRLKQRIIDIINLHFTDTEKARWIDKEMSNQYVLRDNQDKVRSQVAIYDYLKSIEKQTKNQKRKQHDANT
>PPK1_V_hyugaensis
MSAEKLYIEKELSWLSFNERVLQEAADKTVPLIERIRFLGIFSNNLDEFYKVRFADVKRRILISQERGGSDNSKHLLTKMQTKALKLNEQFDELYGDLIREMARRRIFLVNENQLDDTQKRWITKYFRKEVMPHITPLLIKDDIDVLQFLKDEYAYITVELRKEEHSQYALLEIPTDHLPRFVMVPEQKGKRRKTIILLDNIIRYCLDELFKGFFEYDELNGYAMKMTRDAEYDLRNEVEYSLLEQMSEGVNQRLTAMPVRFVYERDMPQKMLSFLCDKLGISNYDNLIPGGRYHNFKDFIGFPNVGRDYLENKPMPPMKCADFEGYANSFEAIKAKDILLYYPYHTFDHISELVRQASFDPKVLSIKINIYRVAKDSRLMNSLIDAVHNGKSVTVVVELQARFDEEANIEWSKVLTDAGVHVIFGAPGLKIHSKLLLISRREEGEIVRYAHIGTGNFHEKTARIYTDFSLLTADQEITNEVRNVFGYIENPYRPVKFNHLIVSPRNSRTQLYRLIDGEIANARAGKKAALTIKVNNLVDKGIVNKLYGASNAGVKINMIIRGMCSLVPGIEGVSENIRIISIVDRFLEHPRVVITHNDGDPQVYISSADWMTRNIDHRIEVAAPVRDPRLKQRIIDITNIHFTDTVKARLIDKEMSNAYVPRGNRKKVRSQVAIYDYLKNIEKQIRKQKADASNT
>PPK1_V_tasmaniensis
MEKDYVTKELSWLSFNERVLQEAADKSVPLIERVRFLGIYSKNLDEFYKVRFADVKRKILLQDPQLPTNSQKTLLTQMQSKASKLDARFHELYNDLLLELARNRIFLVNEQQISEEQSEWIKKYFKKKVLPHLTPFLLNEDSQLLNIIKDEQSYLAIDIEQETSSQYVLLEIPSEALPRFVKLPDTSGSQRTTLILLDNIVRFCLDDLLKGFFEYDSVRCFAIKMTRDADYDLQENNESNLLESMSLGLEQRLTALPIRLIYESEMPAEMLNFLQVRLKLSDYDSVIAGGRYHNFKHFSEFPSLNRRDLVNRPLPAIKCAHFSHYPNYFEAIKARDILLHYPYHTFNHITELVRQASFDPKVTSIKINVYRVAEGSKLLSSIIDAAHNGKKVTVVVELQARFDEQANIQWTKKLQEAGIKVIHGIPSLKIHSKLLLIKRKEGKHTAHYAHIGTGNFHEVTARVYTDFSLLTANEDLTQEVRQVFKYIENPYQKSQFKQLIVSPKNTRKRLYQLIDNEIQNAIESKPASITLKLNNLVDREIIEKLYQASQANVKVRMVIRGMCSLVPGVSNISEQIEIVSVVDRFLEHPRVMIFGNAGNPKVYISSADWMTRNFDHRIEVATPILDPKIKQTIIDITEFHFDDSNKARVLDQSMSNPYIQAPTNPLDYPTSQLSTYHYIKRMEKLARKKYKQEKKSCR
>PPK1_V_spartinae
MSVEKLYIEKELSWLSFNERVLQEAADKSVPLIERIRFLGIFSNNLDEFYKVRFADVKRRLLIDREHGGNSTYKHLLSKMQSKALKLNLEFEELYNDLIKEMARRRIFLVNETQLDEFQERWVKKYFKSEVIQHITPWLLNEEADMLQFLKDEYAYIAVELNTDEHSHYALIEIPTNHLPRFIMVPEQKGKQRKTIMLLDNIIRYCLDDIFRGFFEYDQLNGYAIKMTRDAEYDLSHEVEHSLLEQMSEGLSQRLTAMPVRFVYESTMPKEMLHFLCDKLKISNYDSLLPGGRYHNFRDFISFPNVGRNYLENKPMPPLKCADFLGFDNSFDAIKEQDILLYYPYHSFEHISELVRQASFDPKVLSIKINIYRVAKDSKLMHSLIHAVMNGKQVTVVVELQARFDEEANIEWSRILTEAGVHVIFGAPGLKIHSKLLLISRKEEDEIIRYAHIGTGNFHEKTARIYTDFSLLTADPEITNEVRSVFGYIENPYRPVKFRHLIVSPRNSRARLNELLDNEITNAKANKKATITLKVNNLVDRELNNKLYEASSAGVQIKMVIRGMCSLVPGIEGVSDNIQIISIVDRFLEHPRVIITHNDGDPQVYISSADWMTRNIDHRIEVAAPIRDKRLKKRIIDLINIHFTDTVKARWIDKEMSNRYVNRGNRKKIRSQIAIYDYLKNIEKQTRKQKTTEVKPHESTQ
>PPK1_V_metschnikovii
MSTEKLYIDKELSWLSFNERVLQEAADKTVPLIERIRFLGIFSNNLDEFYKVRFADVKRRILINREQGVKDSSKHLLSKMQSKAFKLNQDFDRLYSELIVEMARRRIFLVNESQLDPLQQKWISKYFHKEVLPHITPLLLRDDIDVLQFLKDEYAYIAVELKKDQQSSYALLEIPTDHLPRFVMLPEQKGKGRKTIILLDNIIRYCLDDIFRGFFDYDTLHGYAIKMTRDAEYDLRREVEYSLLEQLSEGLSQRLTAMPVRFIYEHDMPEAMLTFLCEKLKISYYDSLLPGGRYHNFKDFIAFPNVGRDYLENRTLPPLKCADFDGYLNAFDAIRSQDILLHYPYHRFEHITELVRQASFDPKVISIKINIYRVAKNSKLMNSLIDAVHNGKRVVVVVELQARFDEEANIEWSRILTEAGVDVIFGIPGMKIHAKLLLITRREESELVRYAHIGTGNFHEKTARIYTDFSLLTADHELTNEVRSVFAYIENPFRPIKFTHLLVSPRNSRTQLYRLIDSEIANARNGKKAEIMVKVNNLVDKGLINKLYGASSAGVKIKMIIRGMCSLVPGVAGVSDNISIISIVDRFLEHPRVLITHNDGDPLVYISSADWMTRNLDHRIEVTTPIRSPRLKQRIIDIINLQFTDTVKARVIDKEMSNRYVKRGNRKKIRSQLAIYDYLKQIEKETRKPKGNLEPHENPL
>PPK1_V_rhizosphaerae
MSVEKLYIEKELSWLSFNERVLQEAADKSVPLIERIRFLGIFSNNLDEFYKVRFADVKRRILIDRAHGGNSTYKHLLSKMQSKALKLNLEFEELYNELIKEMARRRIFLVNETQLDEFQGKWVRKYFKNEVIQHITPWLLNEEADMLQFLKDEYAYIAVELNTDERSHYALIEIPTNHLPRFVMVPEQKGKQRKTIMLLDNIIRYCLDDIFRGFFEYEQLNGYAIKMTRDAEYDLSHEVEHSLLEQMSEGLSQRLTAMPVRFVYENTMPKEMLQFLCDKLKISNYDSLLPGGRYHNFKDFISFPNVGRNYLENKPMPPLKCADFFGFANSFDAIKEQDILLYYPYHTFEHITELVRQASFDPKVLSIKINIYRVAKDSKLMHSLIHAVMNGKQVTVVVELQARFDEEANIEWSRILTEAGVHVIFGAPGLKIHSKLLLISRKEEEEIIRYAHIGTGNFHEKTARIYTDFSLLTADPEITNEVRSVFGYIENPYRPVKFRHLIVSPRNSRARLNELLDNEIANARANKKAAITLKVNNLVDRELSNKLYEASTAGVQIKMIIRGMCSLVPGIEGISDNIQIISIVDRFLEHPRVIITHNDGDPMVYISSADWMTRNIDHRIEVATPIRDERLKKRIIDLINIHFTDTVKARWIDKEMSNRYVNRGNRKKIRSQIAIYDYLKNVEKQTRKQKAIEVKSHESTE
>PPK1_V_ruber
MSAEKLYIEKELSWLSFNERVLQEAADKSVPLIERIRFLGIFSNNLDEFYKVRFADVKRRILIDREHGGNSTYKHLLSKMQSKALKLNLEFEELYNELIKEMARRRIFLVNETQLDEFQGKWVRKYFKNEVIQHITPWLLNEEADMLQFLKDEYAYIAVELKTNEQTHYALIEIPTNHLPRFIMVPEQKGKQRKTIMLLDNIIRYCLDDIFRGFFEYEQLNGYAIKMTRDAEYDLSHEVEHSLLEQMSEGLSQRLTAMPVRFVYENTMPKEMLQFLCDKLKISSYDSLLPGGRYHNFRDFISFPNVGRNYLENKPMPPIKCADFLGFANSFDAIREQDILLYYPYHTFEHITELVRQASFDPKVLNIKINIYRVAKDSKLMHSLIHAVMNGKQVTVVVELQARFDEEANIEWSRILTEAGVHVIFGAPGLKIHSKLLLISRKEEEEIIRYAHIGTGNFHEKTARIYTDFSLLTADPEITNEVRSVFDYIENPYRPVKFHHLIVSPRNSRSRLNELLDNEIANARANKKAAITLKVNNLVDRDLNNKLYEASAAGVKIKMIIRGMCSLVPGIEGISDNIQIISIVDRFLEHPRVIITHNDGDPLVYISSADWMTRNIDHRIEVATPIRDERLKKRIIDIIDIHFTDTVKARWIDKEMSNRYVNRGNRKKIRSQIAIYDYLKNVEKQTRKQKSIEVKSHENTR
>PPK1_V_maerlii
MSTEKLYIEKELSWLSFNERVLQEAADLSVPLIERVRFLGIFSNNLDEFYKVRFADVKRRILISQERDDDDNSKHLLSKMQTKALRLNQRFDELYSELLLELARRHIFLVNENQLSEPQLKWIQKYFHKKVLPHITPFIIQNDIDVLQFLKDECAYLAVELINHDKVTYALVEIPTEHLPRFVTLPDKKGERRKTIILLDNIIRYCIEDLFRGFFDYQDLTCHAMKMTRDAEYDLSFEVDHSLLEQMSEGVAQRLSAMPVRFIYEETMPENMLTFLCKKLGISNYDSLIPGGRYHNFKDFISFPNMGAKYLENKPLPPIKCDDFEGYANYFDAIKAKDILLHYPYHTFDHVTELVRQASFDPKVVSIKINIYRVAKDSRLLNSLIDAVHNGKKVTVVVELQARFDEEANIEWSRVLTDAGVHVIFGAPGLKIHAKLMLISRKEQEEIFHYAHIGTGNFHEKNARIYTDFSLLSAAPELTKEVRQVFGYIENPYRPVKFDQLIVSPRNSRKKLYRIIDTEIANAKAGKKAHITLKVNNLVDKGLINKLYGASNAGVEIRMIIRGMCSLVPGVEGVSENIKIISIIDRFLEHPRVLITHNDGDPQVYISSADWMTRNIDHRIEVAAPIRDERLKQRIIDIVNLHFTDTVKARWIDKEMSNEYVARGNRKKIRSQIAIYDYLKQVEKQAKKAREQELKDEQSENSRSD
>PPK1_V_splendidus
MEKDYVAKELSWLSFNERVLQEAADKSVPLIERVRFLGIYSKNLDEFYKVRFSDVKRKILLRDPKSNSDTSKTLLTQMQQKANELDICFHSLYKELLLELARNRIFLVNEQQINTEQSDWLKKYFRKKILPHLTPLLLNEDSQLLNILKDEQSYLAIDIEHNGSSQYALLEIPSDALPRFVKLPTPSDSQRTTLILLDNIVRFCLDDLLKGFFEYDSLRCFAIKMTRDADYDLQEDSNCSLLESMSIGIEQRLTALPIRLIYESEMPQEMLNFLRTKLKLSDYDSVLSGGRYQNFKHFCDFPTLNRDDLVNAPLSPIKCASFAHYSNYFEAIKARDILLHYPYHTFDHITELVRQASFDPKVTVIKINVYRVAEGSKLLNSIIDAAHNGKKVTVVVELQARFDEQANIQWAKRLQEAGVKVIYGIPSLKIHSKLLLIKRKNGKAMESYVHIGTGNFHEITARVYTDLSLLTANPELTHEVRQVFKYIENPYQKTQFKQLIVSPKNTRKRLYQLIDKEIQNASEGKPASITLKLNNLVDREIIKKLYLASQANVKVRMIIRGMCSLVPGIPNVSDNIEIISVVDRFLEHPRVMIFHNAGKPKVYISSADWMTRNFDHRIEVATPILDSKIKQTIIDITEFHFDDKHKARMIDHTMTNQYKPSTTTQLTHSTSQLATYHYIKHIEKQARKKHKQEKKSCR
>PPK1_V_salilacus
MSTEKLYIEKELSWLSFNERVLQEVADKSVPLIERIRFLGIFSNNLDEFYKVRFADVKRRILINQERGGNDNSKHLLTKMQTKALKLNERFDELYNELIREMARRRIFLVNETQLSDAQKKWAKKYFHREVLPHLTPLLMRDDIDVLEFLKDEYAYIAVELKQPQHSQYALIEIPTDHLPRFIIMPEQKGKRRKTIILLDNIIRYCLDDLFSGFFDYQQLNGYAMKMTRDAEYDLGHEVDHSLLEQMSEGVSQRLTAMPVRFVYQRDMPQEMLNFLCGKLQISNYDSLIPGTRYHNFKDFITFPNLGRDYLENKPLPPMKCADFDGFANKFDAIRKQDILLYYPYHTFEHISELVRQASFDPKVISIKINIYRVAKDSRLMNSLIDAVHNGKSVTVVVELQARFDEEVNIEWSRTLTEAGVEVVFGAPGLKIHAKLLLISRRENDEIIDYAHIGTGNFHEKTARIYTDFSLLTADADLTREVRNVFGYIENPYRPVRFNHLVVSPRNSRKELYRLIDNEIANAQAGKKAALTIKVNNLVDKGLVNKLYSASNAGVTIKMIIRGMCSLVPGIDGVSDNIKIISIVDRFLEHPRVIIAHNDGDPAVYISSADWMTRNLDHRIEVAAPVRDPRLKQRIIDIVNLHFIDTVKARWIDKEMSNSYVPRGNRKKVRSQIAIYDYLKNIEKQTKYQKRKEQLREDEPNV
>PPK1_V_fortis
MNAEKLYIEKELSWLSFNERVLQESADKHVPLIERVRFLGIFSNNLDEFYKVRFADVKRRILINQERGINDNSKHLLAKMQTKALKLNQRFDELYNELILEMARRRIFLVNETQLNESQIKWIRKYFRKEILPHITPLLMSDEIDVLQFLKDEYAYLTVELEKDQQSSYALIEIPTDHLPRFVKVPEPKGKRRKTIILLDNIIRYCIDDLFKGFFEYDSLNCYAMKMTRDAEYDLSFEVEHSLLEQMSEGVAQRLSAMPVRFVYEHTMPENMLSFLCEKLGMSNYDSLIPGGRYHNFKDFIAFPNMGREYLENKPLPPMKCADFDHHHNTFNAIKEKDILLYYPYHTFDHITELVRQASFDPKVISIKINVYRVAKNSKLLNSIIDAVHNGKSVTVVVELQARFDEEANIEWAKVLTEAGVHVIFGAPGLKIHSKLILISRREGEEITRYAHIGTGNFHEKNARIYTDFSLLTADQDLANEVRNVFGYIENPYRPVRFDHLIVSPRNSRKKLYRLIDREIANAKEGKKAQITLKVNNLVDKGLINKLYGASSAGVKIRMIIRGMCSLVPGVEGISENIEIISIIDRFLEHPRVIITHNDGDPLVYISSADWMTRNIDHRIEVAAPIRDERLKQRIIDIVNIHFTDTVKARWIDKEMSNSYVPRGNRKKVRSQVAIYDYLKQVEKHTRKARETKPDDEQN
>PPK1_V_neptunius
MSAEKLYIEKELSWLSFNERVLQEAADKTVPLIERIRFLGIFSNNLDEFYKVRFADVKRRILINQERGGNDNSKHLLTKMQTKALKLNERFDELYAELIRDMARRRIFLVNETQLNESQEKWVKKYFRNQVLPHITPLLMRDDIDVLQFLKDEYAYIAVELRKEEQNQYALIEIPTDHLPRFVMVPEQKGKRRKTIILLDNIIRYCLDELFSGFFDYEELNGYAMKMTRDAEYDLSHEVEHSLLEQMSEGVSQRLTAMPVRFVYERDMPEEMLEFLCHKLQISNYDSLIPGGRYHNFKDFIGFPNVGREYLENKPLPPMKCADFDGYANKFDAIKNQDILLYYPYHSFEHISELVRQASFDPRVLSVKINIYRVAKDSRLMNSLIDAVHNGKQVTVVVELQARFDEETNIEWSKVLTEAGVQVIFGAPGLKIHAKLLLISRRENDEIVRYAHIGTGNFHEKTARIYTDFSLLTADPEITNEVRNVFGYIENPYRPVKFEHLIVSPRNSRQQLYRLIDSEIANAKAGRKAAITLKVNNIVDKGLINKLYGASASGVDIKMIIRGMCSLVPGVEGVSENIKIISIVDRFLEHPRVIITHNDGDQQVYISSADWMTRNIDYRIEVAAPVRDQRLKQRIIDIINIHFTDTVKARWIDKEMSNTYVPRGNRKKVRSQIAIYDYLKNVEKQTKKRKQHSLTDDSISGNS
>PPK1_V_bivalvicida
MSAEKLYIEKELSWLSFNERVLQEAADKHVPLIERIRFLGIFSNNLDEFYKVRFADVKRRILINQERGGNDNSKHLLTKMQTKALKLNERFDELYAELIRDMARRRIFLVNETQLSETQQKWVRKYFRKEVLPHITPLMMRDDIDVLQFLKDEYAYIAVELKTEQRNQYALIEIPTDHLPRFVMVPEQKGKRRKTIILLDNIIRHCLDELFSGFFNYDTLYGYAMKMTRDAEYDLSHEVEHSLLEQMSEGVSQRLTAMPVRFVYERDMPQEMLDFLCDKLQVSNYDSLIPGGRYHNFKDFIGFPNVGREYLENKPLPPMQCADFDGHANKFDAIKAQDILLYYPYHTFEHISEWVRQASFDPKVLSIKINIYRVAKDSRLMNSLIDAVHNGKAVTVVVELQARFDEEANIEWSKVLTEAGVEVIFGVPGLKIHSKLLLISRREGEEIVRYAHIGTGNFHEKTARIYTDFSLLTADPELTSEVHNVFGYIENPYRPVRFEHLIVSPRNSRKQMYRLIDNEIANAKAGKKAALILKVNNLVDKGLVNKLYGASASGVEIRMIIRGMCSLVPGIEGISENIQIISIVDRFLEHPRVVIAHNDGDPQVYISSADWMTRNIDHRIEVAAPVRDERLKQRIIDIINIHFTDTVKARWIDKEMSNSYVPRGNRKKVRSQIAIYDYLKNIEKQTKNQKRKEQLHTNLDK
>PPK1_V_taketomensis
MSSEKLYIEKELSWLSFNERVLQEAADKSVPLIERVRFLGIFSNNLDEFYKVRFADVKRRILINQERGGNDNSKHLLSKMQSKALKLNERFDDLYQELIREMARRSIFLVNEHQLSDAQKSWIQKYFKRQVLPHMAPLLLTEDMDLLHFLKDEYAYIAVELIQVEQKPQYVLLEIPTNHLPRFVMVPEQKGKRRKTIILLDNIIRYCLDDLFHGFFEYDRINGYAMKMTRDAEYDLSREVEYSLLEQMSEGVSQRLTAMPVRFVYERDMPEEMLHFLCNKLGISNYDSLIPGSRYHNFKDFIAFPNVGRDYLENKSLPPMRSAAFDGFANSFEAIKNQDILLYYPYHTFEHITELVRQASFDPKVLSIKINIYRVAKDSRLMNSLIDAVHNGKKVTVVVELQARFDEEANIEWARVLTEAGVQVIFGTPGLKIHSKLLLINRREGEDIVRYAHIGTGNFHEKTARVYTDFSLLTADPEIANEVRSVFGYIENPYRPVKFNHLIVSPRNSRSQLYRLIDNEIANAKLGKKANITLKVNNLVDKGLINKLYGASTFGVDIRMVIRGMCALVPGVEGISDNIKIISIVDRFLEHPRVLITHNDGDPQVYISSADWMTRNIDHRIEVGAPVRDPRLKQRIIDILDIHFIDTVKARAIDKEMSNRYVARGNRKKVRSQLAIYDYLKNVEKQAKKKNEAN
>PPK1_V_toranzoniae
MNAEKLYIEKELSWLSFNERVLQESADKTVPLIERVRFLGIFSNNLDEFYKVRFSDVKRRILINQERGIHDNSKHLLTKMQTKAFKLNQRFDELYNELILEMARRRIFLVNETQLNDPQKKWIRKYFKKEVLPHITPLLMTDEINVLQFLKDEYAYLTVELQKEQQSKYAVIEIPTDHLPRFVMVPEQKGKRRKTIILLDNIIRYCIDDLFKGFFEYDQLNCHAMKMTRDAEYDLSHEVEHSLLEQMSEGVAQRLSAMPVRFVYEHTMPKNMLDFLCGKLGISNYDNLIPGGRYHNFKDFIGFPNVGREYLENKPLPPMSCADFDGFDNSFDAIKNQDILLNYPYHTFDHIAELVRQASFDPKVIGIKINIYRVAKNSQLMNSLIDAVHNGKNVTVVVELQARFDEEANIEWSKILTDAGVHVIFGATGLKIHSKLLLISRREGEEITYYAHIGTGNFHEKTARIYTDFSLLTADQELTNEVRNVFGYIENPYRPVKFDHLIVSPRNSRKKLYRLIDTETANAKSGKKAEITLKVNNLVDKGLINKLYGASNAGVKIRMIIRGMCSLVPGVEGISENIEIISIIDRFLEHPRVLITHNDGDPKVFISSADWMTRNIDHRIEVAAPIRDERLKQRIIDIVNIHFTDTVKARWIDKEMSNAYVPRGNRKKRRSQVAIYDYLKQVEKQTRKAREQQSHDEPS
>PPK2_V_alginolyticus
MSKLKKKEYEKELKNLQVELVKLQEWVKHKGLKVVVLFEGRDAAGKGGVIKRITEKLNPRVCRVVALPAPTEKEKTQWYFQRYVAHLPSAGEIVLFDRSWYNRAGVEKVMGFCTPDEYEEFLRSCPEFERMLQRSGIILIKYWFSVSDEEQEKRFLGRINTPIKRWKFSPMDLESRHRWAEYSKAKDKMFAYTDTKNCPWWVVPSDDKKKARLNCISHLLSQIDYKALEYSPIELPELNKEGYVRAPIDDQTFVPDKY
>PPK1_V_agarilyticus
MSSEKLYIEKELSWLSFNERVLQEAADKSVPLIERIRFLGIFSNNLDEFYKVRFADVKRRILISQERGANDNSRHLLTKMQTKALKLNEKFDELYSDLIREMARRRIFLVNEHQLDETQKRWISKYFHQQVLPHITPLTITDDIDLLQFLKDEYAYIAVDLEKDHQSQYALLEIPTDHLPRFVMVPEQKGKRRKTIILLDNIIRYCLDDLFRGFFDYDTLNGYAMKMTRDAEYDLSHEVEYSLLEQMSEGVSQRLTAMPVRFVYERSMPENMLAFLCDKLKISNFDSLIPGGRYHNFKDFIAFPNVGRDYLENRPLPPMKCADFEGFPNNFAAIKAQDILLYYPYHTFDHISELVRQASFDPKVLSIKINIYRVAKNSRLMNSLIDAVHNGKKVTVVVELQARFDEEANIVWSRLLTEAGVHVIFGAPGLKIHSKLLLISRREENTIVRYAHIGTGNFHEKTAQIYTDFSLLTADQEITNEVRNVFGYIENPYRPVRFDHLLVSPRNSRKQLYRIIDNEIVNAREGKPAGLTIKVNNLVDKGIVNKLYGASNAGVKIRMVIRGMCSLVPNIEGVSENIQIISIVDRFLEHPRVIVAHNNGDPQVYISSADWMTRNIDHRIEVSTPVRDPRLKQRIIDIIEFHFIDTVKARIIDKEMSNQYVKRGNRKKVRSQLAIYDYLKNIEKQTRKRKQQSEPHAPTVP
>PPK2_V_hepatarius
MGNGKLDKKFYRKELERLQVELVKLQEWVKRDGLKVVVIFEGRDAAGKGGVIKRITEKLNPRVCRVAALPAPTEKEKTQWYFQRYVAHLPSAGEIVLFDRSWYNRAGVEKVMSFCNEDEYEEFLRSCPEFERMLQRSGIILIKYWFSVSDEEQEQRFLDRINTPLKRWKFSPMDLESRNRWVEYSEAKDKMFLHTDSKHCPWWVVPSDDKKRARLNCISHLLSQIDYQEVDYPPIELPELNKAGYIRPPVEEQTFVPQKY
>PPK1_V_gallaecicus
MNAEKLYIEKELSWLSFNERVLQESADKTVPLIERIRFLGIFSNNLDEFYKVRFANVKRRILINQEHGINDNSKHLLTKMQTKVLRLNQRFDDLYNELILEMARRHIFLVNETQLNDFQKKWIRKYFKKEVQPHITPLLMTDEIDLLQFLTDEYAYLTVELQKEEQSKYALIEIPTDHLPRFVMVPEQKGKRRKTIILLDNIIRYCIEDLFKGFFDYDELNCYAMKMTRDAEYDLGFEVEHSLLEQMSEGVAQRLSAMPVRFVYEETMPKNMLSFLCEKLGISNYDSLIPGGRYHNFKDFIGFPNVGREYLENKPLPPMTCADFDNFDNNFDAIREQDILLYYPYHTFDHITELVRQASFDPKVISIKINIYRVAKNSKLMNSLIDAVHNGKNVTVVVELQARFDEEANIEWSRILTDAGVQVIFGAPGLKIHSKLLLISRRENQEITRYAHIGTGNFHEKTARIYTDFSLLTADQDLTNEVRNVFGYIENPYRPVKFDHLIVSPRNSRKKLYQLIDGEIANAEAGKKAQITLKVNNLVDKGLINKLYSASNAGVNIRMIIRGMCSLVPGVEGVSENIKIISIIDRFLEHPRVLITHNDGDPQVYISSADWMTRNIDHRIEVTTPIRDGRLKQRIIDIVNIHFTDTVKARWIDKEMSNSYVPRGNRKKLRSQIAIYDYLKSVEKKSRKAREQQSEDEQS
>PPK1_V_ichthyoenteri
MSLEKLYIEKELSWLSFNERVLQEAADKSVPLIERVRFLGIFSNNLDEFYKVRFSDVKRRILINQHQGDNDSSKHLLTKMQSKAMKLNGKFDDIYQELIKEMARRRIFLVNEHQLSDTQHKWIQKYFHREIRPHMTPVMLTDDIDLIQFLKDEYAYIAVELKKANSSRYVLLEVPTDHLPRFVMVPEQKGKRRKTIILLDNIIRYCLDDLFRGFFDYDEIHGYAMKMTRDAEYDLGSEVEFSILEQMSEGVNQRLTAMPVRFVYERNMPNDMLTFLRDKLEISHYDSLIPAGRYHNFKDFIAFPNVGRDYLEHKALPPMRCADFDGHDNSFDAIKKQDILLYYPYHTFGHITELVRQASFDPKVLSIKINIYRVAKDSRLMNSLIDAVHNGKKVTVVVELQARFDEEANIEWARVLTEAGVHVIFGTPGLKIHSKLLLINRREKGEIVRYAHIGTGNFHEKTARIYTDFSLLTANPEIANEVRDVFGYIENPYRPVDFKQLIVSPRNTRTQLYQLIETEINHAQQGKKAQIILKVNNLVDKGLIEKLYQASTAGVMIKMIIRGMCALVPGVEGVSDNIQIISIVDRFLEHPRVLITHNGGDPLVYISSADWMTRNIDHRIEVAAPVRDPRLKQRIIDIVNLHFIDTVKARWIDKEMSNSYVARGNRKKVRSQVAIYDYLKNIEKQTKKNNELHSAGA
>PPK1_V_natriegens
MSTEKLYVEKELSWLSFNERVLQEAADKTVPLIERIRFLGIFSNNLDEFYKVRFADVKRRILINQERGGNDSSKRLLSRMQAKAFKLNEKFDELYSELIREMARRRIFLVNEQQLDEVQQKWITKYFRNEVMPHITPLLMKDEIDVLQFLKDEYAYIAVELRKEQHSQYALIEIPTDHLPRFVMVPEQKGKRRKTIILLDNIIRYCLDELFKGFFDYDELSGYAMKMTRDAEYDLRNEIEYSLLEQMSEGVNQRLTAMPVRFVYEREMPQNMLDFLCSKMRISSYDNLIPGSRYQNFKDFISFPNVGRDYLENKPMPPMKCADFEGYPNSFEAIKAKDILLYYPYHTFDHITELVRQASFDPKVIGIKINVYRVAKDSRLMNSLIDAVHNGKNVTVVVELQARFDEEANIEWSKVLTEAGVHVIFGAPGLKIHSKLLLISRREDDDIVRYAHIGTGNFHEKTARIYTDFALLTADQELTTEVRNVFGYIENPYRPVKFNHLMVSPRNSRSQIYRLIDGEIVNAKAGKKASLTIKINNLVDKGIVTRLYAASNAGVKINMIIRGMCSLVPGLEGVSDNIRIISIVDRFLEHPRVIIAHNDGDPQVYISSADWMTRNIDHRIEVTTPIRDPRLKQRIIDIINIHFTDTVKARLIDKEMSNSYVPRGNRKKVRSQVAIYDYLKNIEKQTRRQRPDVSDT
>PPK1_V_atypicus
MSSEKLYIEKELSWLSFNERVLQEAADKSVPLIERIRFLGIFSNNLDEFYKVRFAGVKRQILINQKHGKNDNSKHLLTKMQTKALKLNERFDELYPELIRHMARHRIFLVNETQLSDAQQKWVRKYFRKEVLPHITPLLMRDDIDVLQFLKDEYAYIAVELKKELTNQYALIEIPTDHLPRFVMVPEQKGKRRKTIILLDNIIRYCLDELFRGFFDYDELNGYAMKMTRDAEYDLNFEVDHSLLEQMSEGVNQRLTAMPVRFVYERDMPKEMLDFLCNKLGVSHYDSLIPGGRYHNFKDFIGFPNVGRDYLENKPLPPMKCADFEGYANKFDAIKAQDILLYCPYHTFEHISELVRQASFDPKVINIKINIYRVASDSRLMNSLIDAVHNGKSVTVVVELQARFDEEANIEWSRVLTEAGVHVIFGAPGLKIHSKLLLISRREGEEIVRYAHIGTGNFHEKNARIYTDFSLLTADPEVTNEVRNVFGYIENPYRPVSFDLLIVSPSNSRQQLSQLIENEIANAKLGKKASLTLKANNLVDKELINKLYEASSAGVKVRMIIRGMCSLVPGIENISDNISIISIVDRFLEHPRVIITHNDGDPLVYLSSADWMKRNIDHRIEVGVPVRDSRLKQRIIDIINIHFTDTVKARRIDKEMSNTYVPRGNRKKVRSQLAIYDYLKNVEKQTKHRNHQKRKEQSESYDSNVGNT
>PPK1_V_coralliirubri
MEKDYVTKELSWLSFNERVLQEAADKSVPLIERVRFLGIYSKNLDEFYKVRFADVKRKILIQDPQLISNSPKTLLTKMQNKASKLDAQFHELYNDLLLELVRNRIFLVNEQQISEEQSGWIKKYFKKKVLPHLTPLLLNEDSQLLNILKDEQSYLAIDIEREASSQYVLLEIPSEALPRFVKLPEASGSQRTTLILLDNIVRFCLDDLLKGFFEYDSLRCFAIKMTRDADYDLQEDNENNLLESMSLGLEQRLTALPIRLIYESAMPAELLNFLQVRLKLSDYDSVIAGGRYHNFKHFSEFPSLNRRDLVNRPLPAIKCAHFSHYPNYFEAIKARDILLHYPYHTFSHITELVRQASFDPKVTSIKINVYRVAEGSKLLSSIIDAAHNGKKVTVVVELQARFDEQANIQWTKKLQEAGVKVIHGIPSLKIHSKLLLIKRKEGKHTEHYAHIGTGNFHEVTARVYTDFSLLTAHEYLTQEVRQVFKYIENPYQKSQFKQLIVSPKNTRKRLYQLIDNEIQNAIEGKPASITLKLNNLVDREIIEKLYQASQANVKVRMVIRGMCSLVPGIPNISDHIEIVSVVDRFLEHPRVMIFGNAGKPKVYISSADWMTRNFDHRIEVAAPILDPKIKQTIIDITEFHFDDSNKARVLNQAMSNPYIQPPANPLDYPTSQLSTYHYIKRMEKLARKKYKQEKKSCR
>PPK1_V_bathopelagicus
MEKDYVTKELSWLSFNERVLQEAADKSVPLIERVRFLGIYSNNLDEFYKVRFADVKRKIILQDPQPSPHSPKTLLARMQSKASELDLRFNELYNDLLLELARNRIFLINEQQISTEQSEWVRKYFKKKVLPHLTPFLLNDESPLLNILKDEQSYLAIDIKHQDSSQYVLLEIPSENLPRFVKLPDNSESQRTTLILLDNIVRFCLDDLLKGFFEYDSLSCYAIKMTRDADYALQEGNDSDILEAMSLGLEQRLTALPIRLIYESEMPLEMLDFLRRKLQLSDYDSVIAGGRYHNFKHFSEFPSLSRRELVHRPLPPIKCAQFGWYPNYFEAIKARDILLHYPYHSFEHITELVRQASFDPKVTVIKINVYRVAEGSKLLSSIIDAAHNGKKVTVAVELQARFDEQANIQWTKTLQKSGVKVIHGIPGLKVHSKLLLITRKNGKALEHYAHIGTGNFHEVTARVYTDFSLLTAREEVTQEVKQVFKYIESPHQKSQFKQLIVSPKNTRKRLYQLIDNEIQNATENKPASITLKLNNLVDREIIEKLYQASQANVTIKMIIRGMCSLVPGIPNISDNIEIISVVDRFLEHPRVMIFHNDGKPKVYISSADWMTRNFDHRIEVAAPILDPKAKQTIIDITEFHFGDYNKARSLDQAMSNLYLAPPSEPLDYSTSQLATYHYIKRIEKHARKKHKKEKKSCS
>PPK1_V_kanaloae
MNAEKLYIEKELSWLSFNERVLQESADKTVPLIERVRFLGIFSNNLDEFYKVRFSDVKRRILINQERGIHDNSKHLLTKMQTKAFKLNQRFDELYNELILEMARRRIFLVNETQLNDPQKKWIRKYFKKEVLPHITPLLMTEEINVLQFLKDEYAYLTVELQKEQQSKYAVIEIPTDHLPRFVMVPEQKGKRRKTIILLDNIIRYCIDDLFKGFFEYDQLNCHAMKMTRDAEYDLSHEVEHSLLEQMSEGVAQRLSAMPVRFVYEHTMPKNMLDFLCGKLGISNYDNLIPGGRYHNFKDFIGFPNVGREYLENKPLPPMSCADFDGFDNSFDAIKNQDILLNYPYHTFDHIAELVRQASFDPKVIGIKINIYRVAKNSQLMNSLIDAVHNGKNVTVVVELQARFDEEANIEWSKILTDAGVHVIFGATGLKIHSKLLLISRREGEEITYYAHIGTGNFHEKTARIYTDFSLLTADQELTNEVRNVFGYIENPYRPVRFDHLIVSPRNSRKNLYRLIDTETANAKSGKKAEITLKVNNLVDKGLINKLYGASNAGVKIRMIIRGMCSLVPGVEGISENIEIISIIDRFLEHPRVLITHNDGDPKVFISSADWMTRNIDHRIEVAAPIRDERLKQRIIDIVNIHFTDTVKARWIDKEMSNAYVPRGNRKKRRSQVAIYDYLKQVEKQTRKAREQQSHDEPS
>PPK2_V_penaeicida
MSQSNSNPVSVIQTAKKQKSAEILFDLNAKNGKIPWNADGKYPYKTKMDVVEYERHKHELQIELLKLQGWVKENNERIVILFEGRDAAGKGGTIKRFMEHLNPRGAHVIALEKPNARERNQWYFQRYIQHLPTKGEIILFDRSWYNRAGVEKVMGFCEDDEYLEFLRQTPELERMLANSGIRLFKYWFSVSRTEQFRRFKSRQNDPLKQWKLSPVDMASLAKWDDYSRAKDAMMFHTDTKDAPWTVIRSDDKKRGRINCMRHFLSLIDYPGKDHDVVNRLDPKVVGSPRDMTKAG
>PPK1_V_cholerae
MSADKLYIDKELSWLSFNERVLQEAADKTVPLIERIRFLGIFSNNLDEFYKVRFADVKRQILINRERGGNDISKHLLSRMQNKALKLNQDFDNLYNELILEMARRRIFLVNETQLDEIQLKWVKKYFHKEVLPHVTPIMLRDDIDVMQFLKDEYAYIAVEMRSGDEFKYALIEIPTDQLPRFVMLPEQKGKRRKTIILLDNIIRLCLDEIFRGFYDYDALNGYAMKMTRDAEYDLRHEVEYSLLEQMSEGLSQRLTALPVRFVYEREMPEAMLKFLCYKLKISHYDSLIPGGRYHNFKDFISFPNVGRDYLENKPLPPMICADFEGYANAFDAIRAQDILLHYPYHSFEHMTELVRQASFDPKVVSIKINIYRVAKDSKLMNSLVDAVHNGKRVVVVVELQARFDEEANIEWSRILTDAGVHVIFGVPGMKIHAKLLLITRKEGDEFVRYAHIGTGNFHERTARIYTDFALLTANQELAAEVRAVFGYIENPFRPVKFNHLIVSPRNSRTQIYRLLDSEIANAKAGKKAAITLKVNNLVDKGLINKLYGASAAGVKIRMIIRGMCSLVPGVEGVSDNIEIISIIDRFLEHPRVLVVHNDGNPQVFISSADWMERNIDHRIEVMAPIRDERLKQRIIDILNIQFIDTVKARRIDKEMSNQYVERGNRRKVRSQIAIYDYLKNVEKQTRKAKGQQETNDNSSQ
>PPK2_V_galatheae
MGSKKLDKKFYESELERLQVELVKLQEWVKNEGLKVVVIFEGRDAAGKGGVIKRITEKLNPRVCRVTALPAPTEKEKTQWYFQRYVAHLPSAGEMVLFDRSWYNRAGVEKVMGFCSDEQYEEFLRSCPEFERMLQRSGIVLIKYWFSVSDEEQEKRFLGRISTPIKRWKFSPMDLESRNRWAEYSEAKDKMFAYTDTKQCPWWVVPSDDKKRARLDCISHLLEQIEYQEISYPEIELPELNKEGYIRAPLEEQTFVPQKY
>PPK1_V_rotiferianus
MSSEKLYIEKELSWLSFNERVLQEAADKTVPLIERIRFLGIFSNNLDEFYKVRFADVKRRILISQDRGDSDNSKHLLTKMQTKALRLNEQFDELYSELIREMARRRIFLVNENQLDDTQKRWITKYFRKEVMPHITPLLIKDDIDVLQFLKDEYAYITVDLRKGDQSQYALIEIPTDHLPRFVMLPEKKGKRRKTIILLDNIIRYCLDELFKGFFEYDELNGYAMKMTRDAEYDLRFEIEYSLLEQMSEGVNQRLTALPVRFVYERDMPQKMLNFLCNKLGISSYDNLIPGGRYHNFKDFIDFPNVGRDYLENKPMPPMKCADFEGYANSFEAIKTKDILLHYPYHTFDHISELVRQASFDPKVLSIKINIYRVAKDSRLMNSLIDAVHNGKGVTVVVELQARFDEEANIEWSKILTEAGVHVVFGAPGLKIHSKLLLISRREEGEIIRYAHIGTGNFHEKTARIYTDFSLLTADQEITDEVRNVFGYIENPYRPVKFNHLIVSPRNSRTQLYRLIDGEIANAKAGKKAILTIKVNNLVDKGIINKLYGASNAGVKINMIIRGMCSLVPGIEGVSENIRIISIVDRFLEHPRVIITHNSGDPQVYISSADWMTRNIDHRIEVAVPIRDPRLKQRIIDITNIHFTDTVKARLIDKEMSNSYVPRGNRKKVRSQVAIYDYLKHIEKQIRKQKSDASNA
>PPK1_V_rhodolitus
MSSEKLYIEKELSWLSFNERVLQEAADKSVPLIERIRFLGIFSNNLDEFYKVRFADVKRRILINQERGGNDNSKHLLTKMQSKALKLNERFDDLYQELIREMARRRIFLVNEHQLSDTQKGWIQKYFRRQVLPHMSPVLLTEEIDLLQFLKDEYAYIAVELKRQEHTQYVLLEIPTDHLPRFVMVPEQKGKRRKTIILLDNIIRYCLDDLFRGFFEYDEISGFAMKMTRDAEYDLSREVEYSLLEQMSEGVSQRLTAMPVRFVYERDMPEAMLHFLCQKLGISNYDSLIPGARYHNFKDFIAFPNVGRDYLENKPLPPMRCADFDGYANSFDAIKNQDILLYYPYHTFEHITELVRQASFDPKVLSIKINIYRVAKDSRLMNSLIDSVHNGKKVTVVVELQARFDEEANIEWAKVLTEAGVQVIFGTPGLKIHSKLLLINRRENNDIVRYAHIGTGNFHEKTARIYTDFSLLTADPEIANEVRNVFGYIENPYRPVKFNQLIVSPRNSRSQLYRLIDTEIANAKQGKKAKITLKVNNLVDKGLINKLYGASASGVEIRMVIRGMCALVPGVEGVSDNIKIISIVDRFLEHPRVLITHNDGDPQVYISSADWMTRNIDHRVEVGAPVRDPRLKQRIIDIVNIHFIDTVKARWIDKEMSNSYVARGNRKKVRSQLAIYDYLKNVEKQAKKKNESNA
>PPK2_V_aquimaris
MDDDKMNKKLYKKELARLQTELVKLQEWVKQEGLKVVVIFEGRDAAGKGGVIKRITEKLNPRVCRIAALPTPTEKEKTQWYFQRYVAHLPSAGEIVLFDRSWYNRAGVERVMNFCTEEQYTEFLRSCPEFEHMLQRSGIILIKYWFSVSDQEQEKRFLERIHTPIKRWKFSPMDLESRQRWAEYSQAKDKMFAHTDTEHCPWWVVPSDSKKQARLNCISHLLNQIDYQAIHYPEILLPELKKAGYERAPIEAQTLVPQTY
>PPK1_V_coralliilyticus
MSAEKLYIEKELSWLSFNERVLQEAADKTVPLIERIRFLGIFSNNLDEFYKVRFADVKRRILINQERGGNDNSKHLLTKMQTKALKLNERFDELYAELIRDMARRRIFLVNETQLNESQEKWVKKYFRKQVLPHITPLLMRDDIDVLQFLKDEYAYIAVELRKEEQNQYALIEIPTDHLPRFVMVPEQKGKRRKTIILLDNIIRYCLDELFSGFFDYDELNGYAMKMTRDAEYDLSHEVEHSLLEQMSEGVSQRLTAMPVRFVYERDMPEEMLEFLCHKLQISNYDSLIPGGRYHNFKDFIGFPNVGREYLENKPLPPMKCADFDGYANKFDAIKNQDILLYYPYHSFEHISELVRQASFDPKVLSVKINIYRVAKDSRLMNSLIDAVHNGKQVTVVVELQARFDEETNIEWSKVLTEAGVEVIFGAPGLKIHSKLLLISRRENDEIIRYAHIGTGNFHEKTARIYTDFSLLTADPEITNEVRNVFGYIENPYRPARFEHLIVSPRNSRKQLYRLIDGEIANAKAGKKAAITLKVNNLVDKGLVNKLYGASASGVEIKMIIRGMCSLVPGVEGVSENIKIISIVDRFLEHPRVIITHNDGDPQVYISSADWMTRNIDYRIEVAAPVRDQRLKQRIIDIINIHFTDTVKARWIDKEMSNAYVPRGNRKKVRSQIAIYDYLKNVEKQTKKRKEQSLTDDSISGNS
>PPK1_V_tritonius
MSAEKLYLDKELSWLSFNERVLQEAADKSVPLIERIRFLGIFSNNLDEFYKVRFADVKRRIVINNEQGGNNSAKHLLSKMQSKAFKLNQDFDNLYNELILEMARRRIFLVNETQLDENQQRWIAQYFRHEVLPHITPLLMNDDIDVMQFLKDEYAYIAVELKNAGDSHYALVEIPTDQLPRFVLVPEAKGKRRKTIILLDNIIRFCLHDIFSGFFEYDQLNGYAMKMTRDAEYDLSHEVEYSLLEQMSEGLSQRLSAMPVRFVYEREMPAEMLKFLCDKLKISHYDSLLPGSRYHNFKDFMGFPNLGRAYLENKPMPPMRCADFEGYANSFDAIRDKDILLYYPYHQFDHVTELVRQASFDPKVISIKINIYRVAKDSRLMNSLVDAVHNGKRVVVVVELQARFDEEANIEWSKILTEAGVQVIFGVPGMKIHSKLLLISRKEGDEFVRYAHIGTGNFHEKTARIYTDFALLTADKELTNEVRNVFGYIENPFRPVKFNHLIVSPRNSRTQLYRIIDSEIANAKAGKKAQIKLKVNNLVDKGLINKLYGASAAGVKVDMIIRGMCSLVPGVEGVSDNIRIISIVDRYLEHPRVIITYNDGDPQVWISSADWMTRNIDYRIEVATPIRDSRLKKRIIDIINIQFTDTVKARLIDKEMSNNYVERGNKKKVRSQIAIYDYLKNVEKQTRRLNNKEETNESTL
>PPK2_V_neptunius
MSKSKLDKKFYEKELARLQVELVKLQEWVKQEGLKVVVLFEGRDAAGKGGVIKRITEKLNPRICRIAALPTPTEKEKTQWYFQRYVAHLPAAGEMVLFDRSWYNRAGVEKVMNFCTQEQYDEFLRSCPEFERMLQRSGIILLKYWFSVSDEEQEKRFLERINTPVKRWKFSPMDLESRNRWAEYSAAKDKMFAYTDTKQCPWWVVPSDDKKRARLNCISHLLEQIEYQDITYPEIELPELNKEGYIRAPIEEQTFVREKY
>PPK1_V_europaeus
MSAEKLYIEKELSWLSFNERVLQEAADKSVPLIERIRFLGIFSNNLDEFYKVRFSDVKRRILINQERGINDNSKHLLTKMQTKALRLNERFDELYAELIRDMARHRIFLVNETQLSETQQNWVRKYFRKQVLPHITPLMMRDDIDVLQFLKDEYAYIAVDLRSGEQSQYALIEVPTDHLPRFVMVPEQKRKHRKTIILLDNIIRYCLNELFSGFFDYDELNGYAMKMTRDAEYDLNYEVEHSLIEQMSEGVNQRLTAMPVRFIYEREMPQAMLDFLCRKLKVSSYDSLIPGGRYHNFKDFIDFPNVGRDYLENKPLPPMACADFNGYANKFDAIKAQDILLHYPYHTFEHISEWVRQASFDPKVLSIKINIYRVAKDSRLMNSLIDAVHNGKAVTVVVELQARFDEEANIEWSKVLTEAGVHVIFGVPGLKIHSKLLLISRRENDEIVRYAHIGTGNFHEKNARIYTDFSLLTADSELTNEVRGVFNYIENPYRPIKFHHLIVSPRNSRKHLYRLIDNEIANAEQGLKAELTLKANNLVDKGLINKLYEASGVGVKIRMIIRGMCSLVPGVEGVSDNIKIISIVDRFLEHPRVMVTYNNGDPQVYISSADWMTRNIDHRIEVATPIRDERLKQRIIDIINIHFTDTVKARWIDKEMSNSYVARGNRKKVRSQIAIYDYLKNIEKQTKNQKRKELLIQHDLGHS
>PPK1_V_litoralis
MSSEKLYIEKELSWLSFNERVLQEAADKTVPLIERVRFLGIFSSNLDEFYKVRFADVKRRILISQESGSNDSPKHLLTKMQSKVLKLNQRFDELYNELILEMARRRIFLVNESQLQEYQQKWIKKYFHREVLPHITPFLMNKDTDVLGFLKDEHSYLTVEMQKDDQLNFALIDIPTDHLPRFIMVPEQKGKGRKTIILLDNIIRFCLDDIFKGFFEYDELNCYTMTMTRDAEYDLRHEVEHSLLEQMSEGVNQRLTAMPVRLVYQRDMPEHLLKYLCEKLNMSSYDSLIPGGRYHNFKDFTAFPNVGRNYLENKPITPLKCADFDGYPNSFEAISTQDILLYYPYHTFDHITELVRQASFDPKVISIKINIYRVAKNSKLMNSLMDAVHNKKKVTVVVELQARFDEEANIEWAKLLTDAGVHVIFGAPGLKIHSKLLLITRREGDELKRYAHIGTGNFHEKTARIYTDFALLTADPQLTSEVRSVFGYIENPYRPVKFTQLMVSPRNARQQIYKLIDSEIAIAKEGRPAGITLKVNNLVDKGLVNKLYGASNAGVKIRMIIRGMCSLVPGIPGVSDNISIISIVDRFLEHPRVVVTENDGDPKVYISSADWMTRNLDYRIEVATPIHSPRLKQRIIDILNIHFIDTVKARRIDKEMSNSYVPRGNRKKVRSQIAIYDYLKQIERKARLKTE
>PPK2_V_cholerae
MAKLDKKVYERELELLQIELVKLQEWVKQEKLKLVVIFEGRDAAGKGGVIKTITEKLNPRVCRVAALPAPTEKEKTQWYFQRYVAHLPAGGEIVLFDRSWYNRAGVEKVMGFCSDEEYQEFLRSCPEFERMLQRSGIILLKYWFSVSDEEQERRFIERINTPLKRWKFSPMDLESRQRWAAYSRAKDEMFAYTDTKHCPWWVVPSDDKKRARLNCISHLLSSVEYQEIEHTPISLPEIIKQGYVRPPIEDQTFVPQRY
>PPK1_V_ostreicida
MSTEKLYIEKELSWLSFNERVLQEAADKTVPLIERIRFLGIFSNNLDEFYKVRFSDVKRRILINQERGINDNSKHLLTKMQTKAMRLNERFDELYAELIRDMARRRIFLVNETQLNESQQKWVKKYFSTQVLPHITPLLMRDDIDVLQFLKDEYAYIAVELRKEDHKQYALIEIPTDHLPRFVMVPEQKGKRRKTIILLDNIIRYCLNELFRGFFDYDDLQGFAMKMTRDAEYDLSHEVEHSLLEQMSEGVSQRLTAMPVRFVYEREMPQGMLDFLCHKLQISNYDSLIPGGRYHNFKDFIGFPNVGRDYLENKPLPPMKCADFDGYANKFDAIKNQDILLYYPYHSFEHISELVRQASFDPKVLSIKINIYRVAKDSRLMNSLIDAVHNGKQVTVVVELQARFDEEANIEWSKVLTEAGVQVVFGASGLKIHSKLLLISRREAGEIIRYAHVGTGNFHEKTARIYTDFSLLTADPEITNEVRNVFVYIENPYRPVKFDHLIVAPRNSRKQLYRLIDNEIANAKIGKKAAITLKVNNLVDKGLINKLYGASASGVEIRMIIRGMCSLVPGVQGVSSHIKIISIVDRFLEHPRVLITHNDGDPQVYISSADWMTRNIDYRIEVTVPVRDERLKRRIIDIINIHFTDTVKARWIDKEMSNTYVPRGNRKKVRSQLAIYDYLKNVEKNTKKLKEQAINYDPITRNS
>PPK1_V_alginolyticus
MEKDYVTKELSWLSFNERVLQEAADKSVPLIERVRFLGIYSKNLDEFYKVRFADVKRKILLQDPQLPANSQKTLLTQMQSKASKLDARFHELYSDLLLELARNRIFLVNEQQISEEQSEWIKKYFKKKVLPHLTPFLLNEDSQLLNIIKDEQSYLAIDIEQETSSQYVLLQIPSEALPRFVKLPDTSGSQRTTLILLDNIVRFCLDDLLKGFFEYDSLRCFAIKMTRDADYDLQENNESNLLESMSLGLEQRLTALPIRLIYESEMPAEMLNFLQVRLKLSDYDSIIAGGRYHNFKHFSEFPSLNRRDLVNRPLPAIKCAHFSHHPNYFEAIKARDILLHYPYHTFNHITELVRQASFDPKVTSIKINVYRVAEGSKLLSSIIDAAHNGKKVTVVVELQARFDEQANIQWTKKLQEASIKVIHGIPSLKVHSKLLLIKRKEGKHTAHYAHIGTGNFHEVTARVYTDFSLLTANEDLTQEVRQVFKYIENPYQKSQFKQLIVSPKNTRKRLYQLIDNEIQNAMESKPASITLKLNNLVDREIIEKLYQASQANVKVRMVIRGMCSLVPGIPNISEQIEIVSVVDRFLEHPRVMIFGNAGNPKVYISSADWMTRNFDHRIEVAAPILDPKIKQTIIDITEFHFDDSNKARVLEQSMSNPYIQATTNPLDYPTSQLSTYHYIKRMEKLARKKYKHEKKSCR
>PPK1_V_pacinii
MSTEKLYIEKELSWLSFNERVLQEVADKSVPLIERIRFLGIFSNNLDEFYKVRFADVKRRILINQERGGNDNSKHLLTKMQTKALKLNERFDELYNELIREMARRRIFLVNETQLSDAQQKWVKKYFHREVLPHLTPLLMRDDIDVLEFLKDEYAYIAVELKQPQHNQYALLEIPTDHLPRFIMMPEQKGKRRKTIILLDNIIRYCLDDIFSGFFDYQQLNGYAMKMTRDAEYDLGHEVDHSLLEQMSEGVSQRLTAMPVRFVYQRDMPQEMLDFLCGKLQISNYDSLIPGTRYHNFKDFITFPNLGREYLENKPLPPMKCADFDGFANKFDAIRTQDILLYYPYHTFEHISELVRQASFDPKVISIKINIYRVAKDSRLMNSLIDAVHNGKSVTVVVELQARFDEEINIEWSRILTEAGVEVVFGAPGLKIHAKLLLISRRENDEIIDYAHIGTGNFHEKTARIYTDFSLLTADVDLTREVRNVFGYIENPYRPVRFNHLVVSPRNSRKELYRLIDNEIANAQAGKKAGLTIKVNNLVDKGLVNKLYSASNAGVAIKMIIRGMCSLVPGIDGVSDNIKIISIVDRFLEHPRVIIAHNDGDPAVYISSADWMTRNLDHRIEVATPIRDPRLKQRIIDIVNLHFTDTVKARWIDKEMSNSYVPRGNRKKVRSQIAIYDYLKNIEKQTKNQKRKEQLREDEPHTRHP
>PPK1_V_barjaei
MSAEKLYIEKELSWLSFNERVLQEAADKTVPLIERIRFLGIFSNNLDEFYKVRFSDVKRRILINQESGINDNSKHLLGKMQSKALKLNLRFDELYNELILEMARRRIFLVNETQLSDTQQKWVKKYFRNEVLPHLTPFMLGEDINVLQFLKDEYAYIVVDMQKEQSSQYAILEIPTDHLPRFVMVPEQKGKRRKTIILLDNIIRYCLDDIFRGFFDYDELNGYAMKMTRDAEYDLSLEVEHSLLEQMSESVNQRLTAMPVRFVYEREMPEEMLNTLCSKLGISNYDSLIPGGRYHNFKDFIGFPNVGREYLENKPLPPMRCADFDGYDNQFEAIRAQDILLHFPYHTFDHITELVRQASFDPKVIGIKINVYRVAKDSRLMNSLIDAVHNGKNVTVVVELQARFDEEANIEWSRVLTENGVQVIFGAPGLKIHAKLLLISRREEGEITRYAHIGTGNFHEKNARIYTDFSLLTADQEIANEVRNVFGYIENPYRPVKFNYLIVSPRNSRKQLYRLIDTEIANAKAGKKGKLTLKINNLVDKGLINKLYGASNAGVKIQMIIRGMCSLVPGVEGVSDNIKIISIVDRFLEHPRVIIAHNNGDPQVYISSADWMTRNIDHRIEVAAPVRDARLKQRIIDIINLHFTDTMKARWIDKEMSNSYVPRGNRKKVRSQMAIYDYLKKVEKQTRKTKEQLINNEPDQGQ
>PPK1_V_chemaguriensis
MSAEKLYIEKELSWLSFNERVLQEAADKTVPLIERIRFLGIFSNNLDEFYKVRFADVKRRILISQERGGSDSPKRLLTKMQSKALKLNEQFDELYSELIREMARRRIFLVNEQQLDESQQKWIAKYFRREVMPHITPLLMKDEIDVLQFLKDEYAYIAVELRKEEHYQYALIEIPTDHLPRFVMVPEQKGKRRKTIILLDNIIRHCLDELFKGFFDYDELSGYAMKMTRDAEYDLRNEIEYSLLEQMSEGVNQRLTAKPVRFVYERDMPPQMLEFLCNKLNISNYDNLIPGGRYHNFKDFIAFPNVGREYLENKPLPPMKCADFESYANSFDAIKAKDILLYYPYHTFDHISELVRQASFDPKVLSIKINIYRVAKDSRLMNSLIDAVHNGKNVTVVVELQARFDEEANIEWSKVLTEAGVHVIFGAPGLKIHSKLLMISRREGEEIIRYAHIGTGNFHEKTARIYTDFSLLTADQEITNEVRNVFGYIENPYRPVKFNHLMVSPRNSRTQIYRLIDNEIANAKLGKKAALTIKVNNLVDKGIVNKLYGASTAGVKINMIIRGMCSLVPGIEGISDNIRIISIVDRFLEHPRVVITHNDGDPQVYISSADWMTRNIDHRIEVAAPVRDPRLKQRIIDITNIHFTDTVKARFIDKEMSNAYVPRGNRKKVRSQIAIYDYLKNIEKQTRKQNSDASNT
>PPK1_V_diazotrophicus
MSTDKLYIDKELSWLSFNERVLQEAADKTVPLIERIRFLGIFSNNLDEFYKVRFADVKRMILINRERGGSDESKHLLSQMQTKAYKLNQDFDQLYSDLILEMARRRIFLVNETQLDEAQQRWITKYFQKEVLPHITPLLMRDDIDVLQFLKDEYAYITVELKKGDHCQYALIEIPTDHLPRFVMVPEQKGKRRKTIILLDNIIRYCLESIFQGFFDYDSIAGYSMKMTRDAEYDLGHEVEYSLLEQMSESLSQRITAMPVRFVYEREMPEEMLRFLCDKLKISHYDSLLPGSRYHNFKDFIGFPNFGRDYLENRPLPPLSCADFDGYPNSFEAIKAKDILLHYPYHSFDHITELVRQASFDPKVISIKINVYRVAKDSRLMNSLIDAVHNGKRVVVVVELQARFDEEANIEWSRILTEAGVHVIFGAPGMKIHAKLLLITRKEDDNFVRYAHIGTGNFHEKTARIYTDFSLLTADEELTTEVRSVFNYIENPFRPVKFNHLIVSPRNSRTRLYRLIDSEIANAKAGKKAAITIKLNNLVDKGLINKLYGASAAGVKVRMIIRGMCSLVPGVEGVSDNIEVISIVDRFLEHPRVFMTHNDGDPQIYISSADWMTRNIDYRIEVTAPIRDERLKKKIIDILNIQFTDTVKARVIDKEMSNSYVKRGNRKKIRSQIAIYDYLKNVEKQTRKQGAIAHQE
>PPK1_V_nigripulchritudo
MSAEKLYIEKELSWLSFNERVLQEAADKTVPLIERVRFLGIFSNNLDEFYKVRFADVKRRILINQERGGNDNSRHLLSKMQSKALKLNQDFDELYNELILEMARRRIFLVNETQLNEHQKKWIRKYFLKDVLPHITPLLITEEIDVLQFLKDEYSYLSVEMKRDESSLYALLEIPTDILPRFVMVPEQKGKRRKTIILLDNIIRFCLDDIFRGFFEYQELNCYAMKMTRDAEYDLSHELEHSLLEQMSEGLSQRLTAMPVRFVYQRDMPEEMLSILCKKLQMSSFDSLIPGGRYHNFRDFIGFPNVGREYLENKTLPPLRCTDFDRFPNAFEAIRAQDILLYYPYHTFDHMTELVRQASFDPKVLSIKINIYRVAKNSKLMNSLIDAVHNGKQVTVVVELQARFDEEANIEWSRVLTEAGVHVVFGAPGLKIHSKLLLISRREGEDITRYAHIGTGNFHEKTARIYTDFSLLTAQKEITNEVRNVFGYIENPYRPVKFTELIVSPRNSRQQLYRLIDGEIANAKMGKKASITLKVNNLVDKGLVNKLYGANNAGVSIRMVIRGMCSLVPGIEGVSENIKIISIVDRFLEHPRVFITENDGDPLVYISSADWMTRNIDHRIEVAAPVQDPRLKQRIIDIVNIHFTDTVKARWFDKEMSNAYVPRGNKRKVRSQIAIYEYLKHIEKQERKKWQSTISHD
>PPK1_V_vulnificus
MSADKFYIEKELSWLSFNERVLQEAADKTVPLIERIRFLGIFSNNLDEFYKVRFSDVKRRILINREQGGNDISKHLLSKMQSKALKLNERFDELYNELIRDMARRHIFLVNESQLDEAQQKWIIKYFQKEVLPHITPLMLTDEIDVLQFLKDEYAYIAVELKQQEQAKYALLEIPTDHLPRFIMVPEQKGKRKKTIILLDNIIRFCLNDIFRGFFDYDELNGYAMKMTRDAEYDLRHEVEYSLLEQMSEGLSQRLTALPVRFVYERDMPEDMLKYLCYKLKISHYDSLIPGGRYHNFKDFIAFPNVGRDYLENKPLPPLACADFEGYANAFDAIRNQDILLHYPYHSFEHITELVRQASFDPKVVSIKINVYRVAKNSRLMNSLIDAVHNGKRVTVVVELQARFDEEANIEWSKRLTDAGVHVIFGVPGMKIHAKLLLITRREEQGFVRYAHIGTGNFHERTARIYTDFSLLTADQELAAEVRGVFSYIMNPFRPIKFRHLIVSPRNSRSQLYRLLDREIHNAQAGKKASITLKVNNLVDKGLISKLYAANSAGVKIRMIIRGMCSLVPGLEGISENIEIISIIDRFLEHPRVLVVHNDGDPQVFISSADWMERNIDNRIEVMSPVRDARIKQRIIDILSIQFTDTVKARRIDKEMSNNYVERGNRKKIRSQIAIYDYLKNVEKHTRKQKGQVEPNDNNE
>PPK1_V_ezurae
MSTEKIYVEKELSWLSFNERVLQEAADKSVPLIERIRFLGIFSNNLDEFYKVRFSDVKRRILINQEHKRQDKSKRLLSKMQSKAMKLNQKFDELYGELLLEMARRRIFLVNESQIDQTQQQWIKKFFRKEVLPHITPIVMHEEINVLDFLKDECAYLCVSLVKNNVSQYALLEIPTDHLPRFVMVPEQKGNRRKTIILLDNVIRHCLDDIFSNFFEYDEISCYSMKMTRDAEYDLSYEVEHSLLEQMSEGLSQRLSAMPVRFVYEKTMPADMLEFLCRKLEISNYDSLIPGGRYHNFKDFLGFPNVGREYLENKPLPPIKAAVFDKYRNSFDAIRAEDILLHYPYHTFDHISELVREASFDPKVISIKINIYRVAKGSRLMNSLIDAVNNGKNVTVVVELQARFDEKANILWSKRLTDAGVHVIFGAPGLKIHSKLLLINRREGEVIKRYAHIGTGNFHEKTARIYTDFSLLTAKQEITDEVRQVFGYIENPYRPVKFQQLIVSPRNSRDRLYELIDNEIQSANEGQKSGITLKVNNLVDKGLINKLYQASTAGVPVRMIIRGMCSLVPGVEGVSDNIQVISVIDRFLEHPRVLITENNGDPKVYISSADWMTRNIENRIEVATPVNDPTLKQRIIDIIELQFTDTVKARWIDKEMSNAYVARGNRRKVRSQVATYNYIKQTEKQVRKLSEPAIETA
>PPK1_V_brasiliensis
MSTEKLYIEKELSWLSFNERVLQEAADKHVPLIERIRFLGIFSNNLDEFYKVRFADVKRRILINQERGGNDNSKHLLTKMQTKALRLNERFDELYAELIRDMARRRIFLVNETQLSETQQKWVRKYFRRQVLPHITPLMLRDDIDVLQFLKDEYAYIAVELEQEQTNQYALIEIPTDHLPRFVMVPEQKGKRRKTIILLDNIIRYCLDELFSGFFEYQSLNGYAMKMTRDAEYDLSHEVEHSLLEQMSEGVSQRLTAMPVRFVYEREMPLEMLDFLCEKLQISNYDSLIPGGRYHNFKDFIGFPNVGRDYLENKPLPPMECADFAGYANKFEAIKAQDILLHFPYHSFEHISELVRQASFDPKVLSIKINIYRVAKDSRLMNSLIDAVHNGKNVTVVVELQARFDEEANIEWSRVLTEAGVEVIFGVPGLKIHSKLLLISRREEDEIVRYAHIGTGNFHEKNARIYTDFSLLTADPELTNEVRNVFGYIENPYRPIRFNHLIVSPRNSRKQLYHLIDTEINNALEGKKAAITLKANNLVDKGLVNKLYEASSAGVEIKMIIRGMCSLVPGIEGVSENIRIISIVDRFLEHPRVLITHNGGDVQVYISSADWMTRNIDYRIEVATPVRDQRLKQRIIDIINIHFTDTVKARWIDKEMSNSYVPRGNRKKVRSQIAIYDYLKQVEKQTRTQKRKEQATSYDSESGNT
>PPK1_V_lentus
MEKDYVTKELSWLSFNERVLQEAADKSVPLIERVRFLGIYSKNLDEFYKVRFADVKRKILLQDPQLPTNSQKALLIQMQSKASKLDARFHELYSDLLLELARNRIFLVNEQQISEEQSEWIKKYFKKKVLPHLTPFLLNEDSQLLNIMKDEQSYLAIDIEQETSSQYVLLEIPSEALPRFVKLPDTSGSQRTTLILLDNIVRFCLDDLLKGFFEYDSVRCFAIKMTRDADYDLQESNENSLLESMSLGLEQRLTALPIRLIYESEMPAEMLSFLQVRLKLSDYDSVIAGGRYHNFKHFSEFPSLNRRDLVNRPLPAIKCSHFSHYPNYFEAIKARDILLHYPYHTFNHITELVRQASFDPKVTSIKINVYRVAEGSKLLSSIIDAAHNGKKVTVVVELQARFDEQANIQWTKKLQEAGIKVIHGIPSLKIHSKLLLIKRKEGKHTAHYAHIGTGNFHEVTARVYTDFSLLTANEDLTQEVRQVFKYIENPYQKSQFKQLIVSPKNTRKRLYQLIDNEIQNAIENKPASITLKLNNLVDREIIEKLYQASQANVTVRMVIRGMCSLVPGVSKISEQIEIVSVVDRFLEHPRVMIFGNAGNPKVYISSADWMTRNFDHRIEVATPILDPKIKQTIIDITEFHFDDSNKARVLDQSMSNPYIQPPAKPLDYPTSQLSTYHYIKRMEKLARKKYKQEKKSCR
>PPK1_V_tetraodonis
MSTEKLYIEKELSWLSFNERVLQEAGDKKVPLIERIRFLGIFSNNLDEFYKVRFADVKRRILINQERGSNGNSKHLLTKMQSKALKLNDKFDDLYSELIREMARRKIFLINEAQLNASQQIWVRNYFRKQVQPHITPLLLRDDIDVLEFLKDEYTYLTVELKKAELSQYALIEIPTGHLPRFVMVPEDKGRGRKTIILLDNIIRYCLDELFYGFFEYDQLKGYAMKMTRDAEYDLSHEVEHSLLEQMSEGVSQRLTAMPVRFIYEMGMPQAMLVFLCDKLRISNYDSLIPGGRYHNFKDFIDFPNVGRDYLENRPLPPLQCSDFDGYANKFDAIKQRDILLYYPYHTFEHITELVRQASFDPKVLSIKINIYRVAKDSRLMNSLIDAVHNGKQVSVVVELQARFDEEANIEWSKVLTEAGVQVLFGTPGLKIHSKLLLISRRENNSVVRYAHIGTGNFHEKTARIYTDFSLLTADPEITHEVQNVFAYIENPYRPVKFEHLIVSPRNSRIKLYHHIDEEITNAKAGKRAAITLKVNNLVDKALINKLYEASNAGVKIKMVIRGMCSLVPGVKGVSENIRIISIVDRFLEHPRVLIFHNNGAHKVYISSADWMTRNIDYRIEVAAPVRDPRLKRRIIDIINIHFTDTVKARLIDKEMSNKYVPRGNRKKIRSQIAIYDYLKEVEKQTRKRREQVLIHEEVLTEP
>PPK1_V_superstes
MSTEKLYVEKELSWLSFNERVLQEAADKSVPLIERIRFLGIFSNNLDEFYKVRFSDVKRRILINQERGRQDNSKRLLSKMQSKAMKLNQRFDDLYNELLLEMARRRIFLVNEAQINETQQQWLKKFFRKQVLPHITPVVMHEDINVLDFLKDEYAYLSVALVKDNVSQYALLEIPTDHLPRFVMVPEQKGKRRKTIILLDNVIRYCLDDIFNGFFEYDEINCYSMKMTRDAEYDLSHEVEHSLLEQMSEGLSQRLSAMPVRFVYEKDMPREMLEFLCRKLEISNYDSLIPGGRYHNFKDFIGFPNVGRDYLENKPLPPLKSAVFEQYNNSFDAISAEDILLHYPYHTFDHVSELVRQASFDPKVISIKINIYRVAKDSKLMNSLIDAVNNGKKVTVVVELQARFDEQANILWSKRLTDAGVQVVFGAPGLKIHSKLLLISRREGEEIKRYAHIGTGNFHEKTARIYTDYSLLTAKPEITDEVRNVFGYIENPYRPVAFHQLIVSPKNSRKRLYKLIDNEIENAELGNKSGITLKINNLVDKGLINKLYQASSAGVSIRMIIRGMCSLVPGVDGISENIKIISVIDRFLEHPRVIIAENNGDPKVFISSADWMTRNIEHRIEVAAPINDNKLKQRIIDIMELQFTDTVKARWIDKEMSNSYVARGNRRKVRSQIATYEYIKQVEKQARRLSEQTIEAS
>PPK1_V_palustris
MSAEKLYVEKELSWLSFNERVLQEAADKTVPLIERIRFLGIFSNNLDEFYKVRFADVKRRILINNERGGNNPAKHLLAQMQNKAYKLSQEFDNLYNELILEMARRRIFLVNETQLDDHQKLWLTDYFRDHVLPHITPLLMDDDIDVLQFLKDEYAYIAVELQQNHHSQYALVEIPTDHLPRFIQLPEAKGKRRKTIILLDNVIRFCLDDIFRGFFDYDELNGYAMKMTRDAEYDLSHEVEYSLLEQLSEGLEQRLTAMPVRFVYEREMPDDMLQFLCHKMQISDYDSLLPGSRYHNFKDFIGFPNLGRAYLENKPQPPLRCADFEGHLNAFDAIKDKDILLHYPYHQFEHISELVRQASFDPKVISIKINIYRVAKDSRLMNSLIDAVHNGKRVVVVVELQARFDEEANISWSKILTDAGVQVIFGVPGMKIHSKLLLIARKEGSEINRYAHIGTGNFHEKTARIYTDFALLTADKDLTEEVRHVFSYIENPYRPVTFNHLIVSPRNSRKQLYRIIDNEIANARAGLPAAMKIKVNNLVDKGLINKLYGASSAGVKIDMIIRGMCSLVPGVQGISDNIKIISIVDRFLEHPRVLITHNNGDPQVWISSADWMTRNIDYRIEVSAPIRDERLKKRIIDIFNIQLTDTVKARVIDKEMSNRYVERGNRKKIRSQSAIYDYLKNMEKQTRKRISEVRKHEFNE
>PPK1_V_cyclitrophicus
MEKDYVTKELSWLSFNERVLQEAADKSVPLIERVRFLGIYSKNLDEFYKVRFADVKRKILLKDPPSTNDPKTLLTQMQNKTRDLEVHFHELYNDLLLELARNRIFLVNEQQISTEQSEWVRKYFRKKILPHLTPLLLNEDSLLLNTLKDDQSYLAIDINRNRSSQYALLEIPSEQLPRFVKLPETSDSQRTTLILLDNIVRFCLDDLLKGFFDYDSLSCFAIKMTRDADYDLQKDYDFQKSNGLLEAMSLGLEQRLTALPIRLIYESEMPSKMLSYLRLKLKLSDYDSVIAGGRYHNFKHFSEFPSLNRHDLINRPLSAIKCAQFNHYPNYFEAIKARDILLHYPYHTFDHITELVRQASFDPKVEAIKINVYRVAKGSKLLNSIIDAAHNGKKVTVVVELQARFDEQANIQWAKTLQDAGVKVLHGLPSLKIHSKLLLIKRKNGKALEHYAHIGTGNFHEVTARVYTDFSLLTANEELTQEVRQVFRYIENPYQKVQFKQLIVSPKNTRKRLYQLIDNEIQNAANDKPASITLKLNNLVDREIIEKLYQASQANVKVRMIIRGMCSLVPGLPNVSDNIEIISVIDRFLEHPRVMIFGNNDNPKVYISSADWMTRNFDRRIEVATPILDPKIKQTIIDITEFHFDDCNKARRLDRTMSNHYLPPQSNRLNDSTSQLATYHYIKHIEKLARKKYKQENKSCS
>PPK1_V_navarrensis
MSAEKLYIEKELSWLSFNERVLQEAADKTVPLIERIRFLGIFSNNLDEFYKVRFSDVKRRILINREQGGNDISKHLLSKMQTKALKLNERFDELYNELIREMARRRIFLVNEGQLDEAQQKWITKYFQKEVLPHITPVMLTDEIDVLQFLKDEYAYIAVELKTDSTSKYALLEIPTDHLPRFVMVPEQKGKRKKTIILLDNIIRYCLNDIFRGFFEYDELNGYAMKLTRDAEYDLRHEVEYSLLEQMSEGLSQRLTALPIRFVYEREMPEEMLKYLCFKLKISHYDSLIPGGRYHNFKDFIGFPNVGRDYLENKPLPPMSCADFEGHANAFDAIRAQDILLHYPYHSFEHITELVRQASFDPKVVSIKINIYRVAKNSRLMNSLVDAVHNGKRVVVVVELQARFDEEANIEWSRVLTDAGVHVIFGVPGMKIHAKLLLITRREDDQFVRYAHIGTGNFHERTARIYTDFSLLTADQELAAEVRSVFGYIENPFRPVKFNHLIVSPRNSRTQIYRLLDGEIANAKAGKKAEITLKVNNLVDKGLISKLYGANNAGVKIRMIVRGMCSLVPGVEGVSENIEIISIIDRFLEHPRVLVVHNDGNPLVYISSADWMERNIDNRIEVMAPVRDPRIKQRIIDILNIQFIDTVKARRIDKEMSNSYVERGNRKKIRSQIAIYDYLKNVEKQTRKNKGHLETNDNSQ
>PPK2_V_owensii
MAKLKKKEYEEALEHLQIELVKLQEWVRHKGLKVVVLFEGRDAAGKGGTIKRITEKLNPRVCRIAALPAPTEKEKTQWYFQRYVAHLPAAGEIVLFDRSWYNRAGVEKVMGFCTPDQYEEFLRSCPEFERMLQRSGIILIKYWFSVSDEEQEKRFLERINTPIKRWKFSPMDLESRNRWAEYSEAKDKMFAYTDTKHCPWWVVPSDDKKKARLNCISHLLSQVEYEELEHPVIELPELNKEGYVRAPIDDQTFVPDKY
>PPK1_V_halioticoli
MSTEKLYVEKELSWLSFNERVLQEAADKSVPLIERIRFLGIFSNNLDEFYKVRFSDVKRRILINQEHKRQDKSKRLLSKMQSKAMKLNQKFDELYGELLLEMARRRIFLVNESQIDQTQQQWIKKFFRKEVLPHITPIVMHEEINVLDFLKDECAYLCVSLVKNNVSQYALLEIPTDHLPRFVMVPEQKGNRRKTIILLDNVIRHCLDDIFGDFFEYDEINCYSMKMTRDAEYDLSYEVEHSLLEQMSEGLSQRLSAMPVRFVYEKTMPAAMLEFLCRKLEISNYDSLIPGGRYHNFKDFIGFPNVGRDYLENKPLPPIKAAVFDNYRNSFDAIRAEDILLHYPYHTFDHISELVREASFDPKVISIKINIYRVAKGSRLMNSLIDAVNNGKNVTVVVELQARFDEKANILWSKRLTDAGVHVIFGAPGLKIHSKLLLINRREGETIKRYAHIGTGNFHEKTARIYTDFSLLTAKQEITDEVRQVFGYIENPYRPVKFKQLIVSPRNSRERLYELIDCEIEHANEGRKSGITLKVNNLVDKGLINKLYQASTAGVPVRMIIRGMCSLVPGVEGVSDNIQIISVIDRFLEHPRVLITENNGDNKVYISSADWMTRNMENRIEVAAPVNDPQLKQRIKDIIELQFTDTVKARWIDKEMSNAYVARGNRRKVRSQVATYNYIKQTEKQVRKLSEPAIETA
>PPK1_V_zhugei
MSADKLYVEKELSWLSFNERVLQEAADKTVPLIERVRFLGIFSNNLDEFYKVRFADVKRRILINNERGGNNSAKHLLAQMQKKAYQLSQKFDDLYSELILEMARRRIFLVNETQLDDTQKLWLADYFRDHVLPHITPLLMDDDIDVLQFLKDEYAYIAIDLKNNQQSQYALVEIPTDHLPRFIQLPEAKGKRRKTIILLDNIIRFCLDDIFRGFFDYDELNGYAMKMTRDAEYDLSHEIEYSLLEQLSEGLEQRLTAMPVRFVYEREMPDDMLRFLCHKLQISDYDSLLPGSRYHNFKDFIGFPNLGRAYLENKPFPPLRCADFEGYPNAFDAIKDKDILLHYPYHQFEHISELVRQASFDPKVISIKINIYRVAKHSRLMNSLIDAVHNGKRVVVVVELQARFDEEANIGWSKILTDAGVQVIFGVPGMKIHSKLLLIARKEGLDIHRYAHIGTGNFHEKTARIYTDFALLTADKELTEEVRHVFTYIENPYLPVTFNHLIVSPRNSRKQIYRIIDSEIANARAGLPASMKIKVNNLVDKGLINKLYGASSAGVKIDMIIRGMCSLVPGVEGISDNITIISIVDRFLEHPRVLITHNNGNPLVWISSADWMTRNIDHRIEVSTPIRDERLKKRIIDIFNIQLTDTVKARVIDKTMSNRYVERGNRKKIRSQIAIYDYLKGIEKQTRKRISEVKKHEYRE
>PPK1_V_gazogenes
MSVEKLYIEKELSWLSFNERVLQEAADKSVPLIERIRFLGIFSNNLDEFYKVRFADVKRRILIDREHGGNSSYKHLLSKMQSKALKLNLEFEELYNDLIKEMARRRIFLVNETQLDEFQERWVRKYFKSEVIQHITPWLLNEEADMLQFLKDEYAYIAVELNTDEHSHYALIEIPTNHLPRFIMVPEQKGKQRKTIMLLDNIIRYCLDDIFRGFFEYDQLNGYAIKMTRDAEYDLSHEVEHSLLEQMSEGLSQRLTAMPVRFVYESAMPKEMLHFLCDKLKISNYDSLLPGGRYHNFRDFISFPNVGRNYLENKPMPPIKCSDFLGFDNSFDAIKAQDILLYYPYHTFEHISELVRQASFDPKVLSIKINIYRVAKDSKLMHSLIHAVMNGKQVTVVVELQARFDEEANIEWSRILTEAGVHVIFGVPGLKIHSKLLLISRKEEEDIIRYAHIGTGNFHEKTARIYTDFSLLTADPEITNEVRSVFDYIENPYRPVKFRHLIVSPRNSRSRLNELLDNEIANAKANKKAAITLKVNNLVDRELTNKLYEASSAGVQIKMVIRGMCSLVPGIEGISDNIQIISIVDRFLEHPRVIITHNDGDPQVYISSADWMTRNIDHRIEVATPIRDKRLKKRIIDLINIHFTDTVKARWIDKEMSNRYVNRGNRKKIRSQIAIYDYLKNVERQTRKQKATEVKSHESTQ
>PPK1_V_thalassae
MSTEKLYIEKELSWLSFNERVLQEAADKTVPLIERIRFLGIFSNNLDEFYKVRFSDVKRRILINQESGINDNSKHLLGKMQSKAQKLNLRFDELHNDLTLEMARRRIFLVNETQLSDTQQKWVKKYFKQEVLPHLTPFLLEDDINVLQFLKDEYAYIVVDMQKAQSSQYAIIEIPTDHLPRFVMVPEQKGKRRKTIILLDNIIRYCLDDIFRGFFDYDELNGYAMKMTRDAEYDLSLEVEHSLLEQMSESVNQRLTAMPVRFVYERDMPKDMLNTLCNKLGISNYDSLIPGGRYHNFKDFIGFPNVGREYLENKPLPPMHCADFDGYANQFDAIRAQDILLHFPYHTFDHITELVRQASFDPKVIGIKINVYRVAKDSRLMNSLIDAVHNGKNVTVAVELQARFDEEANIEWSKVLTENGVQVIFGAPGLKIHAKLLLINRREEGEITRYAHIGTGNFHEKNARVYTDFSLLTADQELANEVRNVFGYIENPYRPVKFHHLIVSPRNSRKQLYRLIDGEIANARAGLKGQLTLKINNLVDKGLINKLYGASSAGVKINMIIRGMCSLVPGIEGVSDNINIISIIDRFLEHPRVIIAHNNGDPRVYISSADWMTRNIDHRIEVAAPVRDARLKQRIIDIINLHFTDTMKARCIDKEMSNRYVPRGNRKKVRSQIAIYDYLKKIEKQARKNQRAAG
>PPK1_V_aquimaris
MSTEKLYIEKELSWLSFNERVLQEAGDKKVPLIERIRFLGIFSNNLDEFYKVRFADVKRRILINQERGGNGNSKHLLTKMQSKALKLNDKFDDLYSDLIREMARRKIFLINEAQLNASQQIWIRNYFRKQVQPHITPLLLRDDIDVLEFLKDEYTYLTVELKKAELSQYALIEIPTGHLPRFVMVPEDKGRGRKTIILLDNIIRYCLDELFYGFFEYDQLKGYAMKMTRDAEYDLSHEVEHSLLEQMSEGVSQRLTAMPVRFIYEMGMPQAMLAFLCDKLRISNYDSLIPGGRYHNFKDFIDFPNVGRDYLENRPLPPLQCSDFDGYANKFDAIKQRDILLYYPYHTFEHITELVRQASFDPKVLSIRINIYRVAKDSRLMNSLIDAVHNGKQVSVVVELQARFDEEANIEWSKVLTEAGVQVLFGTPGLKIHSKLLLISRRENNSVVRYAHIGTGNFHEKTARIYTDFSLLTADPEITHEVQNVFAYIENPYRPVKFEHLIVSPRNSRIKLYHHIDEEITNAKAGKRAAITLKVNNLVDKALINKLYEASNAGVKIKMVIRGMCSLVPGVKGVSENIRIISIVDRFLEHPRVLIFHNNGAHKVYISSADWMTRNIDYRIEVAAPVRDPRLKRRIIDIINIHFTDTVKARLIDKEMSNKYVPRGNRKKIRSQIAIYDYLKEVEKQTRKRREQVLIHEEVLTES
>PPK1_V_marinisediminis
MSSEKLYIEKELSWLSFNERVLQEAADQSVPLIERIRFLGIFSNNLDEFYKVRFADVKRRILINQERGGNDNSKHLLTKMQSKALRLNERFDALYQELIRDMARHRIFLVNEHQLNDTQQIWIQKYFKRQVLHHMSPVLLTEDINLIQFLKDEYAYIAVELKKQEHTQYVLLEIPTDHLPRFVMVPEQKGKRRKTIILLDNIIRFCLNDLFQGFFEYDQINGYAMKMTRDAEYDLSREVEYSLIEQMSEGVSQRLTAMPVRFVYQRDMPEAMLHFLCKKLGISNYDSQIPGARYHNFKDFIAFPNVGREYLEYKPLPPIRCADFDGYANSFDAIKNQDILLYFPYHTFDHITELVRQASFDPKVFSIKINIYRVAKDSRLINSLIDSVHNGKNVTVVVELQARFDEEANIEWAKVLTEAGVQVLFGTPGLKIHAKLLLINRREGDDIVRYAHIGTGNFHEKNARIYTDFSLLTADAEITNEVRNVFGYIENPYRPVKFNQLIVSPRNSRKQLYQLIDNEITNASLGKKAKITLKANNLVDKGLINKLYSASTLGVEIRMVIRGMCALVPGVEGVSDNIKIISIVDRFLEHPRVLITHNDGDPQVYISSADWMTRNIDHRIEVATPIRDPRLKQRIIHIINIHFTDTVKARWIDKEMSNSYVARGNRKKIRSQIAIYDYLKNVEKQAKKKNESNA
>PPK1_V_nereis
MSAEKLYIEKELSWLSFNERVLQEAADKSVPLIERIRFLGIFSNNLDEFYKVRFADVKRRILINQEQGGNGNSKHLLTKMQTKALKLNESFDELYAELIREMARRRIFLVNETQLSETQQKWIKKYFHNEVLPHITPLFLRDDIDVLEFLKDEYAYIAVDLKNQDKSHYALLEIPTDHLPRFVMVPEQKGKRRKTIILLDNIIRYCLDELFSGFFDYESLNGYAMKMTRDAEYDLSHEVEHSLLEQMSEGLSQRLTAMPVRFVYERDMPQEMLRILCKKLQISNYDSLIPGGRYHNFKDFIGFPNVGRDYLENKPLPPMKCADFEGYANKFDAIRNQDILLYYPYHTFEHISELVRQASFDPKVLAIKINIYRVAKDSRLMNSLIDAVHNGKQVTVVVELQARFDEEANIEWSRILTEAGVHVIFGAPGLKIHSKLLLISRKEDDEIVRYAHIGTGNFHEKTARIYTDFSLLTADPELTEEVRNVFGYIENPYRPVRFNHLIVSPRNSRKQLYRIIDSEIANAKQGKKASITLKVNNLVDKGLVNKLYGASAAGVEIKMIIRGMCSLVPGVEGVSDNIKIISIVDRFLEHPRVLITHNDGDPQVYISSADWMTRNIDNRIEVTAPVRDERLKQRIIDIINIHFTDTVKARWIDKEMSNSYVPRGNRKKVRSQIAIYDYLKNIEKQTRKRKEQPIYEQSISADS
>PPK1_V_cidicii
MSAEKLYIEKELSWLSFNERVLQEAADKTVPLIERIRFLGIFSNNLDEFYKVRFSDVKRRILINREQGGNDISKHLLSKMQTKALKLNERFDELYNELIREMARRRIFLVNEGQLDEAQQKWITKYFQKEVLPHITPVMLTDEIDVLQFLKDEYAYIAVELKTGSTSKYALLEIPTDHLPRFVMVPEQKGKRKKTIILLDNIIRYCLNDIFRGFFEYDELNGYAMKLTRDAEYDLRHEVEYSLLEQMSEGLSQRLTALPIRFVYEREMPEEMLKYLCFKLKISHYDSLIPGGRYHNFKDFIGFPNVGRDYLENKPLPPMSCADFEGHANAFDAIRAQDILLHYPYHSFEHITELVRQASFDPKVVSIKINIYRVAKNSRLMNSLVDAVHNGKRVVVVVELQARFDEEANIEWSRVLTDAGVHVIFGVPGMKIHAKLLLITRREDDQFVRYAHIGTGNFHERTARIYTDFSLLTADQELAAEVRSVFGYIENPFRPVKFNHLIVSPRNSRTQIYRLLDGEIANAKAGKKAEITLKVNNLVDKGLISKLYGANNAGVKIRMIVRGMCSLVPGVEGVSENIEIISIIDRFLEHPRVLVVHNDGNPLVYISSADWMERNIDNRIEVMAPVRDPRIKQRIIDILNIQFIDTVKARRIDKEMSNSYVDRGNRKKIRSQIAIYDYLKNVEKQTRKNKGQLETNDNSQ
>PPK1_V_ponticus
MSSEKLYIEKELSWLSFNERVLQEAADKSVPLIERVRFLGIFSNNLDEFYKVRFADVKRRILINQERGGNDNSKHLLTKMQSKALKLNERFDDLYQELIREMARHRIFLVNEHQLSDTQKGWIQKYFRRQVLPHMSPVLLTEEIDLLQFLKDEYAYIAVELKRDEHTQYVLLEIPTDHLPRFVMVPEQKGKRRKTIILLDNIIRYCLDDLFRGFFEYDEINGYAMKMTRDAEYDLSREVEYSLLEQMSEGVSQRLTAMPVRFVYERDMPEDMLSFLCKKLGISSYDSLIPGSRYHNFKDFIAFPNVGRDYLENKPLPPMRCADFNGYKNSFDAIKNQDILLYYPYHTFEHITELVRQASFDPKVLSIKINIYRVAKDSRLMNSLIDAVHNGKKVTVVVELQARFDEQANIEWAKVLTEAGVQVIFGTPGLKIHSKLLLINRREGDEIVRYAHIGTGNFHEKNARIYTDFSLLTADPEIANEVRNVFGYIENPYRPVKFNQLIVSPRNSRSQLYRLIDAEIANAKLGKKAQITLKANNLVDKGLINKLYGASTFGVKIRMVIRGMCALVPGVEGVSDNITIISIVDRFLEHPRVLITYNDGNPQVYISSADWMTRNIDHRVEVGAPVRDPRLKQRIIDIVNLHFIDTVKARWIDKEMSNNYVARGNRKKVRSQLAIYDYLKNVEKQAKKNNEANA
>PPK1_V_mexicanus
MKTEKLYVEKELSWLSFNERVLQEASDKTVPLIERVRFLGIFSNNLDEFYKVRFANVKRRILISQEQGEAKRSKQLLSRMQTKAMKLNEQFDNVYTELLSEMARRRIFLVNETQLSEPQKKWLQKYFHKEIKPHITPLIMTEEIDVLQFLKDEYAYLSVEVKKGEETLYVLLEVPTDHSSRFIMVPEQKGKGRKTIILIDNVIRLCLDELLKGVFDYDEINCYSMKMTRDAEYDLSNEVEFSLLDQMSEGIEQRLTAMPVRFVYERGMPTKMLDYLCRKLQISNYDSMIAGGRYQNFKDFIAFPNVGRDYLENKPLPPFTSAAFDGHASAFDAIKAQDILLYYPYHTFDHITEFVRQASFDPKVRSIRINIYRVAKNSKLMNSLIDAVHNGKTVTVVVELQARFDEEANINWSKRLVDAGVRVTFGAPGLKIHSKLLLISRREDDGIKYYAHIGTGNFHEKTARIYTDFSLLTAKQEITQEVRDVFTYIEQPYRPVDFKQLIVSPKNSRDSLYALIDREIDNANAGLPSGITLKVNNLVDKGLINRLYQASEAGVKVRAIIRGMCSLIPGLEGVSSNITVTSIVDRFLEHPRVSIFENGGTPEVYISSADWMTRNIDRRIEVATPILDPTIREQIINLIDIQLRDTVKARWIDKEMSNTYVPRGNKRKIRSQVEIYNYLKQCEKTARKLQKYSASSTKNAQKSTEKGETDDPAQTTVEERSKTRVDLNTNV
>PPK1_V_chagasii
MEKDYVAKELSWLSFNERVLQEAADKSVPLIERVRFLGIYSKNLDEFYKVRFSDVKRKILLRDPKSNSDTSKTLLTQMQQKANELDVCFHTLYKELLLELARNRIFLVNEQQINTEQSDWLKKYFRKKILPHLTPLLLNEDSQLLNILKDEQSYLAIDIEHNGSSQYALLEIPSDALPRFVKLPSPSDSQRTTLILLDNIVRFCLGDLLKGFFEYDSLRCFAIKMTRDADYDLQEDSNCSLLESMSIGIEQRLTALPIRLIYESEMPQEMLNFLRIKLKLSDYDSVLSGGRYQNFKHFCDFPALNRDDLVNAPLSPIKCASFAHYSNYFEAIKARDILLHYPYHTFDHITELVRQASFDPKVTVIKINVYRVAEGSKLLNSIIDAAHNGKKVTVVVELQARFDEQANIQWAKRLQEAGVKVIYGIPSLKVHSKLLLIKRKNGKAMESYVHIGTGNFHEITARVYTDLSLLTANPELTHEVRQVFKYIENPYQKTQFKQLIVSPKNTRKRLYQLIDKEIQNASEGKPASITLKLNNLVDREIIKKLYLASQANVKVRMIIRGMCSLVPGIPNVSDNIEIISVVDRFLEHPRVMIFHNAGKPKVYISSADWMTRNFDHRIEVATPILDSKIKQTIIDITEFHFDDKHKARMIDHTMTNQYKPSTTTQLTHSTSQLATYHYIKHIEKQARKKHKQEKKSCR
>PPK1_V_echinoideorum
MEKDYVTKELSWLSFNERVLQEAADKSVPLIERIRFLGIYSKNLDEFYKVRFADIKRKILFKDPPTSTNSPKTLLARMQDKAGELDVRFNELYNDLLLELARNRIFLVNEQQISAEQSEWVRKYFKKKVLPHLTPLLLNEDSLLLNILKDDQSYFAIDINRHDSSQYALLEIPSEELPRFVKLPESSDSQRTTLILLDNIVRLCLDDLLKGFFDYDSLTCFAIKMTRDADYDLQKDDERQKNSNNNLLEAMSLGLEQRLTALPIRLIYESEMPAEMLSFLRLKLKLSDYDNVIAGGRYHNFKHFSEFPSLNRHDLINRPLSAIKCAQFSQYSNYFEAIKARDILLHYPYHTFDHITELVRQASFDPKVTVIKINIYRVARGSKLLNSIIDAAHNGKKVTVVVELQARFDEQANIQWTKTLQEAGVKVIHGIPSLKIHSKLLLIKRKNGKALEHYAHIGTGNFHEVTARVYTDFSLLTANEELTQEVRQVFKYIENPYQKSQFKLLIVSPKNTRKRLYQLIDNEIQNAADNKPASITLKLNNLVDRCIIDKLYQASQANVKIRMIIRGMCSLVPGIPNISDNIEIISVVDRFLEHPRVMIFHNTGKPKVYISSADWMTRNFDHRIEVAAPILDPKIKQTIIDITEFHFEDYNKARSLDQAMSNVYLPPQSNRLDYSTSQLATYHYIKHSEKQARKKYKQEKKSCS
>PPK1_V_ordalii
MSTDKLYIDKELSWLSFNERVLQEAADKTVPLIERIRFLGIFSNNLDEFYKVRFSDVKRQILINRERGGNDTTKHLLTRMQSKAFKLNQDFDNLYNELILEMARRRIFLVNETQLDETQKKWITKYFHKEVRPHITPLLMTDDIDVMQFLKDEYAYIAVVLKHNDRSQYALIEIPTDHLPRFVMVPEQKGKRRKTIILLDNIIRHCLDEIFRGFFDYEELTGYAMKMTRDAEYDLRREVEYSLLEQMSEGLNQRLSAMPVRFVYEREMPTKMLKFLCEKLKISHYDSLLPGGRYHNFKDFIGFPNVGRDYLENKPLPPMQCADFEGFANAFDAIRAQDILLHYPYHSFEHITELVRQASFDPKVISIKINIYRVAKDSRLMNSLVDAVHNGKRVVVVVELQARFDEEANIEWSRILTEAGVQVIFGAPGLKIHSKLLLISRKEQDNIVRYAHIGTGNFHEKTARIYTDFSLLTADNEIATEVRNVFGYIENPYRPVKFSHLIVSPRNSRIQLYRLIDSEIANVKLGKKAAITLKLNNLVDKGLINKLYGASSAGVQIKMIVRGMCSLVPGIEGVSDNIKIISIVDRFLEHPRVIITHNDGNPLVYISSADWMTRNIDHRIEVTTPIRDPRLKQRMIDIMNLQFTDTVKARWIDKEMSNNYVERGNRKKVRSQFAIYDYLKNVERQTRKSKEPLHDNQPN
>PPK1_V_mediterranei
MSAEKLYIEKELSWLSFNERVLQEAADKTVPLIERIRFLGIFSNNLDEFYKVRFSDVKRRILINQESGINDNSKHLLGKMQSKALKLNLRFDELYNELILEMARRRIFLVNETQLSDTQQKWVKKYFRNEVLPHLTPFMLGEDINVLQFLKDEYAYIVVDMQKEQSSQYAILEIPTDHLPRFVMVPEQKGKRRKTIILLDNIIRYCLDDIFRGFFDYDELNGYAMKMTRDAEYDLSLEVEHSLLEQMSESVNQRLTAMPVRFVYERDMPEEMLNTLCSKLGISNYDSLIPGGRYHNFKDFIGFPNVGREYLENKPLPPMRCADFDGYDNQFEAIRAQDILLHFPYHTFDHITELVRQASFDPKVIGIKINVYRVAKDSRLMNSLIDAVHNGKNVTVVVELQARFDEEANIEWSRVLTENGVQVIFGAPGLKIHAKLLLISRREEGEITRYAHIGTGNFHEKNARIYTDFSLLTADQEIANEVRNVFGYIENPYRPVKFNYLIVSPRNSRKQLYRLIDTEIANAKAGKKGKLTLKINNLVDKGLINKLYGASNAGVKIQMIIRGMCSLVPGVEGVSDNIKIISIVDRFLEHPRVIIAHNNGDPQVYISSADWMTRNIDHRIEVAAPVRDTRLKQRIIDIINLHFTDTMKARWIDKEMSNSYVPRGNRKKVRSQMAIYDYLKKVEKQTRKTKEQLINNEPDQGQ
>PPK2_V_vulnificus
MGKLKKKFYEQELENLQIELVKLQEWVKHKKLKVVVIFEGRDAAGKGGVIKRITEKLNPRVCRIAALPAPTEKEKTQWYFQRYVAHLPAGGEIVLFDRSWYNRAGVEKVMGFCNDEEYEEFLRSCPEFERMLQRSGIILLKYWFSVSDEEQEKRFIERINTPIKRWKFSPMDLESRNRWAEYSKAKDEMFAYTDTKHCPWWVVPSDEKRRARLNCISHLLSSIDYQEVVHPPVTLPELNKEGYVRSPVEEQTFVPERY
>PPK1_V_sinaloensis
MSAEKLYIEKELSWLSFNERVLQEAADKHVPLIERIRFLGIFSNNLDEFYKVRFADVKRRIVINQERGGNDNSKHLLTKMQTKALRLNERFDELYAELIREMARRRIFLVNETQLNESQQRWVKKYFTSEVLPHITPLLLRDDIDVLQFLKDEYAYIAVDLHKEGESDYALIEIPTDHLPRFVMVPEQKGKRRKTIILLDNIIRYCLDELFSGFFDYDQLNGYAVKMTRDAEYDLSHEVEHSLLEQMSEGLSQRLTAMPVRFVYERDMPSEMLEFLCDKLQVSNYDSLIPGGRYHNFKDFIGFPNVGREYLENKPLPPMKCADFDGYANKFDAIKNQDILLYYPYHTFEHISELVRQASFDPKVLSIKINIYRVAKHSRLMNSLIDAVHNGKQVTVVVELQARFDEEANIEWARVLTDAGVHVIFGAPGLKIHSKLLLISRREQDEIVRYAHIGTGNFHEKTARIYTDFALLTADPEITNEVRNVFGYIENPYRPVKFNQLIVSPRNSRKQLYRLIDNEIAHAKLGKKAKITLKVNNLVDRGLINKLYGASASGVEVHMIIRGMCSLVPGVEGVSDNIKIISIVDRFLEHPRVLITHNDGDPQVYISSADWMTRNIDHRIEVTTPVRDQRLKQRIIDIINIHFTDTVKARWIDKEMSNTYVPRGNRKKLRSQIAIYDYLKNVEKQTKNQKRKTQSDAYDSNSGNP
>PPK1_V_diabolicus
MSAEKLYIEKELSWLSFNERVLQEAADKTVPLIERIRFLGIFSNNLDEFYKVRFADVKRRILISQERGGSDSPKRLLTKMQSKALKLNEQFDELYSELIREMARRRIFLVNEQQLDESQQKWIAKYFRREVMPHITPLLMKDEIDVLQFLKDEYAYIAVELRKEEHYQYALIEIPTDHLPRFVMVPEQKGKRRKTIILLDNIIRHCLDELFKGFFDYDELSGYAMKMTRDAEYDLRNEIEYSLLEQMSEGVNQRLTAKPVRFVYERDMPPQMLEFLCNKLNISNYDNLIPGGRYHNFKDFIAFPNVGREYLENKPLPPMKCADFEGYANSFDAIKAKDILLYYPYHSFDHISELVRQASFDPKVLSIKINIYRVAKDSRLMNSLIDAVHNGKNVTVVVELQARFDEEANIEWSKVLTEAGVHVIFGAPGLKIHSKLLMISRREGEEIIRYAHIGTGNFHEKTARIYTDFSLLTADQEITNEVRNVFGYIENPYRPVKFNHLMVSPRNSRTQIYRLIDNEIANAKLGKKAALTIKVNNLVDKGIVNKLYGASTAGVKINMIIRGMCSLVPGIEGISDNIRIISIVDRFLEHPRVVITHNDGDPQVYISSADWMTRNIDHRIEVAAPVRDPRLKQRIIDITNIHFTDTVKARFIDKEMSNAYVPRGNRKKVRSQIAIYDYLKNIEKQTRKQNSDASNT
>PPK1_V_mangrovi
MSAEKLYIEKELSWLSFNERVLQEAADKSVPLIERIRFLGIFSNNLDEFYKVRFADVKRRILIDREHGGNSSYKHLLSKMQSKALKLNLEFEELYNELIKEMARRRIFLVNESQLDEFQEKWVKKYFRNEVIQHITPWLLNDEADMLQFLKDEYAYIAVELKQNDHSHYALIEIPTDHLPRFIMVPEQKGKQRKTIILLDNIIRYCLDDIFRGFFEYDELNGYAIKMTRDAEYDLSHEVEHSLLEQMSEGLSQRLTAMPVRFVYENAMPVAMLQFLCDKLKISNYDSLLPGGRYHNFKDFISFPNVGRDYLENKPLPPMKCADFSGFANNFDAIKQQDILLYYPYHTFEHITELVRQASFDPKVLSIKINIYRVAKDSKLMHSLIHAVMNGKQVTVVVELQARFDEEANIEWSRILTEAGVHVIFGAPGLKIHSKLLLISRKEDEEIVRYAHIGTGNFHEKTARIYTDFSLLTADPEITNEVRSVFGYIENPYRPVKFRHLIVSPRNSRSRLYELLDNEIANARANRKAAITLKVNNLVDRELCNKLYEASSAGVDIRMIIRGMCSLAPGIEGVSENIRIISIVDRFLEHPRVIITHNDGNPLVYISSADWMTRNIDHRIEVATPIRDERLKKRIIDLINIHFTDTVKARWIDKEMSNRYVSRGNRKKIRSQIAIYDYLKNVEKQTRKQKAIEVKDDENTR
>PPK1_V_injenensis
MSTEKLYIDKELSWLSFNERVLQEAADKTVPLIERIRFLGIFSNNLDEFYKVRFADVKRRILINREQGVKDSSKHLLSKMQSKAFKLNQDFDRLYSELIVEMARRRIFLVNETQLDAMQQKWIVKYFYKEVLPHITPLLLRDDIDVLQFLKDEYAYIAVELKKEQQSSYALIEIPTDHLPRFVMLPEQKGKGRKTIILLDNIIRYCLDDIFRGFFDYDTLHGFAIKMTRDAEYDLRREVEYSLLEQLSEGLSQRLTAMPVRFIYEHDMPEPMLTFLCEKLKISYYDSLLPGGRYHNFKDFIAFPNVGRDYLENRALPPLKCADFEGYLNAFDAIRGQDVLLHYPYHSFEHITELVRQASFDPKVISIKINIYRVAKNSKLMNSLIDAVHNGKRVVVVVELQARFDEEANIEWSRILTEAGVDVIFGIPGMKIHAKLLLITRREETELVRYAHIGTGNFHEKTARIYTDFSLLTADHEITNEVRNVFAYIENPFRPVKFTHLLVSPRNSRTQLYRLIDSEIANARSGKKAEIMVKVNNLVDKGMINKLYGASSAGVKIKMIIRGMCSLVPGIAGVSDNISVISIVDRFLEHPRVLITHNDGAPLVYISSADWMTRNLDHRIEVTTPIRSPRLKKRIIDIINLQFTDTVKARVIDKEMSNRYVKRGNRKKIRSQLAIYDYLKQIEKETRKHKGNIELNENPL
>PPK2_V_mytili
MPKLKNKEYEKELRKLQVELVKLQEWVKHKGLKVVVLFEGRDAAGKGGVIKRITEKLNPRVCRVVALPAPTEKEKTQWYFQRYVAHLPSAGEIVLFDRSWYNRAGVEKVMGFCTKEEYEEFLRSCPEFERMLQRSGIILIKYWFSVSDEEQEKRFMGRINTPIKRWKFSPMDLESRHRWVEYSEAKDKMFAYTDTKTSPWWVVPSDSKKKARLNCISHLLSQIDYRTLEYPTIKLPDIKKEGYIRAPINEQTFVPEKY
>PPK1_V_campbellii
MSAEKLYIEKELSWLSFNERVLQEAADKTVPLIERIRFLGIFSNNLDEFYKVRFADVKRRILISQERGGSDNSKHLLTKMQTKALKLNEQFDELYGDLIREMARRRIFLVNENQLDDTQKRWITKYFRKEVMPHITPLLIKDDIDVLQFLKDEYAYITVDLRKDDHSQYALLEIPTDHLPRFVMVPEQKGKRRKTIILLDNIIRYCLDELFKGFFDYDELNGYAMKMTRDAEYDLRLEIEYSLLEQMSEGVNQRLTAMPVRFVYEREMPQEMLDFLCRKLQISNYDSLIPGGRYHNFKDFIGFPNVGREYLENKPMPPMKCADFEGYANSFDAIKAKDILLYYPYHTFDHISELVRQASFDPKVLAIKINIYRVAKDSRLMNSLIDAVHNGKSVTVVVELQARFDEEANIEWSKVLTDAGVHVIFGAPGLKIHSKLLLISRREEGEIVRYAHIGTGNFHEKTARIYTDFALLTADQEITNEVRNVFGYIENPYRPVRFNHLIVSPRNSRKQLYRLIDGEIANAKAGKKAALTIKVNNLVDKGIVNKLYGASNAGVKINMIIRGMCSLVPGIEGVSENIRIISIVDRFLEHPRVVITHNDGDPQVYISSADWMTRNIDHRIEVAAPVRDPRLKQRIIDITNIHFTDTVKARLIDKEMRNSYVPRGNRKKVRSQVAIYDYLKNIEKQTRKQKADASDT
>PPK1_V_tubiashii
MSAEKLYIEKELSWLSFNERVLQEAADKSVPLIERIRFLGIFSNNLDEFYKVRFADVKRRILINQERGGNDNSKHLLTKMQTKALKLNERFDELYAELIRDMARRRIFLVNETQLSETQQKWIKKYFRREVLPHITPLMMRDDIDVLQFLKDEYAYITVELKTEEHNQYALIEIPTDHLPRFVMVPELKGKRRKTIILLDNIIRYCLDELFSGFFDYDELNGYSMKMTRDAEYDLSHEVEHSLLEQMSEGVSQRLTAMPVRFVYERDMPQDMLDFLCEKLQISNYDSLIPGSRYHNFKDFIGFPNVGRDYLEHKPLPPMQCADFDGYANKFDAIKAQDILLYYPYHTFEHISEWVRQASFDPKVLNIKINIYRVAKDSRLMNSLIDAVHNGKSVTVVVELQARFDEEANIEWSKVLTEAGVEVVFGVPGLKIHSKLLLISRREEDEIVRYAHIGTGNFHEKTARIYTDFSLLTADPELTNEVRNVFGYIENPYRPLRFNHLIVSPRNSRKQIYRLIDNEIANAKAGKKAALTLKVNNLVDKGLVNKIYGASASGVEIKMIIRGMCSLVPGIEGVSDNIKIISIVDRFLEHPRVVITHNDGDPQVYISSADWMTRNIDHRIEVGAPVRDERLKQRIIDIINIHFTDTVKARWIDKEMSNSYVPRGNRKKVRSQIAIYDYLKNVEKQTKNQKRKEQLVDDTGHS
>PPK1_V_anguillarum
MSTDKLYVDKELSWLSFNERVLQEAADKTVPLIERIRFLGIFSNNLDEFYKVRFSDVKRQILINRERGGNDTTKHLLTRMQSKAFKLNQDFDNLYNELILEMARRRIFLVNETQLDETQKKWITKYFHKEVRPHITPLLMTDDIDVMQFLKDEYAYIAVELKHNDRSQYALIEIPTDHLPRFVMVPEQKGKRRKTIILLDNIIRHCLDEIFRGFFDYEELTGYAMKMTRDAEYDLRREVEYSLLEQMSEGLNQRLSAMPVRFVYEREMPTKMLKFLCEKLKISHYDSLLPGGRYHNFKDFIGFPNVGRDYLENKPLPPMQCADFEGFANAFDAIRAQDILLHYPYHSFEHITELVRQASFDPKVISIKINIYRVAKDSRLMNSLVDAVHNGKRVVVVVELQARFDEEANIEWSRILTEAGVQVIFGAPGLKIHSKLLLISRKEQDNIVRYAHIGTGNFHEKTARIYTDFSLLTADNEIATEVRNVFGYIENPYRPVKFSHLIVSPRNSRIQLYRLIDSEIANVKLGKKAAITLKLNNLVDKGLINKLYGASNAGVQIKMIVRGMCSLVPGIEGVSDNIKIISIVDRFLEHPRVIITHNDGNPLVYISSADWMTRNIDHRIEVTTPIRDPRLKQRMIDIMNLQFTDTVKARWIDKEMSNNYVERGNRKKVRSQFAIYDYLKNVERQTRKSKEPLHDNQPN
>PPK2_V_paracholerae
MAKLDKKVYERELELLQIELVKLQEWVKQEKLKLVVIFEGRDAAGKGGVIKTITEKLNPRVCRIAALPAPTEKEKTQWYFQRYVAHLPAAGEIVLFDRSWYNRAGVEKVMGFCSDEEYQEFLRSCPEFERMLQRSGIILLKYWFSISDEEQERRFIERINTPLKRWKFSPMDLESRQRWAAYSRAKDEMFAYTDTKHCPWWVVPSDDKKRARLNCISHLLSSVEYQEIEHAPITLPEINKQGYVRPPIEDQSFVPQRY
>PPK2_V_mimicus
MTKLDKKVYEHELEQLQIELVKLQEWVKQEKLKVVVIFEGRDAAGKGGVIKTITEKLNHRVCRVAALPAPTEKEKTQWYFQRYVAHLPAGGEIVLFDRSWYNRAGVEKVMGFCSEEEYQEFLRSCPEFERMLQRSGIILLKYWFSVSDEEQEKRFIERINTPLKRWKFSPMDLESRKRWAAYSRAKDEMFAYTDTKHCPWWVVPSDDKRRARLNCISHLLSCIEYQAIEYPSIELPEINKQGYVRPPIEDQTFVPQRY
>PPK1_V_harveyi
MSAEKLYIEKELSWLSFNERVLQEAADKTVPLIERIRFLGIFSNNLDEFYKVRFADVKRRILINQERGGSDNSKHLLTKMQTKALRLNEQFDELYGDLIREMARRRIFLVNENQLDDTQRRWITKYFRKEVMPHITPLLIKDDIDVLQFLKDEYAYITVDLRKDDHSQYALLEIPTDHLPRFVMVPEQKGKRRKTIILLDNIIRYCLDELFKGFFDYDELNGYAMKMTRDAEYDLRLEIEYSLLEQMSEGVNQRLTAMPVRFVYEREMPQEMLDFLCSKLQISNYDSLIPGGRYHNFKDFIGFPNVGREYLENKPMPPMKCADFEGYANSFDAIKAKDILLYYPYHTFDHISELVRQASFDPKVLAIKINIYRVAKDSRLMNSLIDAVHNGKSVTVVVELQARFDEEANIEWSKVLTDAGVHVIFGAPGLKIHSKLLLISRREEGEIVRYAHIGTGNFHEKTARIYTDFALLTADQEITNEVRNVFGYIENPYRPVRFNHLIVSPRNSRKQLYRLIDGEIANAKAGKKAALTIKVNNLVDKGIVNKLYGASNAGVKINMIIRGMCSLVPGIEGVSENIRIISIVDRFLEHPRVVITHNDGDPQVYISSADWMTRNIDHRIEVAAPVRDPRLKQRIIDITNIHFTDTVKARLIDKEMSNSYVPRGNRKKVRSQVAIYDYLKNIEKQTRKQKADASDT
>PPK1_V_algivorus
MSSEKLYIEKELSWLSFNERVLQEAADKTVPLIERVRFLGIFSSNLDEFYKVRFADVKRRILISQESSSNDSPKHLLTKMQSKVLKLNQKFDELYNELILEMARRRIFLVNESQLQESQQKWIKKYFQREVLPHITPFLMNKDTDVLSFLKDEHSYLTVEIIHQDQKNYALIDIPTDHLPRFIMVPEQKGKRRKTIILLDNIIRFCLDDIFKGFFEYDELNSYTMTMTRDAEYDLRHEVEHSLLEQMSEGVNQRLTAMPVRLVYQRDMPEDLLKYLCEKLNMSSYDSLIPGGRYHNFKDFTGFPNVGRDYLENKPLVPLKCADFDGYPNNFEAISAQDILLYYPYHSFDHITELVRQASFDPKVISIKINIYRVAKNSKLMNSLMDAVHNKKKVTVVVELQARFDEEANIEWAKLLTDAGVHVIFGAPGLKIHSKLLLITRREDDELKRYAHIGTGNFHEKTARIYTDFALLTADPQLTAEVRNVFGYIENPYRPVRFTQLMVSPRNARQQIYKLIDSEIAIAKEGRPAGITLKVNNLVDKGLVNKLYGASNAGVKIRMIIRGMCSLVPGIPGVSENISVISIIDRFLEHPRVIVTENDGDPKVYISSADWMTRNLDYRIEVATPIHSQRLKQRIIDILNIHFIDTVKARRIDKEMSNSYVPRGNRKKVRSQIAIYDYLKQIERKSRLKTE
>PPK1_V_quintilis
MHTEKLYIEKELSWLSFNERVLQEAADKSVPLIERIRFLGIFSNNLDEFYKVRFADVKRRILIDQEHGNSSSFKHLLTKMQNKAFKLNQDFENLYNELIKEMARRRIFLVNEFQLDEFQEKWIQKYFRKEVLPHITPWLINEEANVLQYLKDEYAYITVELRKDDISRYALIEIPTDYLPRFIMLPEQKGKRRKTIILLDNIIRYCLNDIFYGFFDYDELNGYAIKMTRDAEYDLSNEVEHSLLEQMSEGLSQRLTAMPVRFVYEQDMPASMLNFLCDKLEISNYDSLLPGGRYHNFKDFISFPNVGREYLENKPLPPMKSADFEGYANKFEAIKAQDILLYYPYHTFGHMTELVRQASFDPKVISIKINIYRVAKESKLMHSLIHAVHNGKKVTVVVELQARFDEEANIEWSRVLTEAGVHVIFGAPGLKIHSKLLLINRKENGDIARYAHIGTGNFHEKTARIYTDFALLTADPEITGEVRNVFGYIENPYQPVKFRHLVVSPRNSRLKLYELIEDEIENARAGKKAQIILKINNLVDRGLINKLYEASIAGVEIKMIIRGMCSLVPGIEGISENITIISIVDRFLEHPRVMIIHNNGDPLVYISSADWMTRNIDHRIEVATPIHDERLKQRIIDIINIHFTDTVKARWLDKEMTNTYVSRGNRKKIRSQVAIYDYLKNTEKMTRKRKNTQEVKANERC
>PPK1_V_hangzhouensis
MSTEKLYIEKELSWLSFNERVLQEAADKSVPLIERIRFLGIFSNNLDEFYKVRFSDVKRRILINQESGINDNSKHLLGKMQSKALKLNLSFDELYNELILEMARHRIFLVNESQLDENQQKWIRKFFRRKVLPHLTPFILSDDINVLQFLKDEYAYIVVDMKKWDQPQDEHTQWGSSEEDRSQQAQSQYGQSQYAIVEIPTDHLPRFVMVPEQKGKRRKTIILLDNIIRYCLDELFQGFFDYDELSGFAMKMTRDAEYDLSNEVEHSLLEQMSESVSQRLTAMPVRFVYERDMPEDMLNTLCSKLGISNYDSLIPGGRYHNFKDFIGFPNVGRDYLEHKSLPPMRCADFDGFHNLFDAIRARDILLYYPYHTFEHITELVRQASFDPKVLSIKINIYRVAKDSRLMNSLIDAVHNGKSVTVVVELQARFDEEANIEWAKVLTENGVQVIFGAPGLKIHAKLLLFSRREDEQLVHYAHIGTGNFHERNARIYTDFSLLTADQDITEEVRNVFGYIENPYRPVKFNHLIVSPRNSRKQLYRLIDSEIANAKAGKKAALTLKVNNLVDKGLINKLYGASTAGVKINMIIRGMCSLVPGVEGISDNITIISIVDRFLEHPRVIITHNDGDPQVYISSADWMTRNIDHRIEVAAPIRDPRLKQRIIDIINIQFTDTVKARWIDKEMTNSYVPRGNRKKVRSQIAIYDYLKQIEKQTKKNRQQQEHNEPEQGQ
>PPK2_V_rotiferianus
MAKLKKKEYEKELEKLQIELVKLQEWVKHKGLKVVVLFEGRDAAGKGGTIKRITEKLNPRVCRIAALPTPTEKEKTQWYFQRYVAHLPAAGEIVLFDRSWYNRAGVEKVMGFCTPDQYEEFLRSCPEFERMLLRSGIILIKYWFSVSDEEQEKRFLERINTPIKHWKFSPMDLESRNRWAEYSEAKDKMFAYTDTKSCPWWVVPSDDKKKARLNCISHLLSQVEYEELEHPEIELPKLNKKGYVRAPIDEQTFVPEKY
>PPK2_V_diabolicus
MSKLKKKEYEKELKNLQVELVKLQEWVKHKGLKVVVLFEGRDAAGKGGVIKRITEKLNPRVCRVVALPAPTEKEKTQWYFQRYVAHLPSAGEIVLFDRSWYNRAGVEKVMGFCTPDEYEEFLRSCPEFERMLQRSGIILIKYWFSVSDEEQEKRFLGRINTPIKRWKFSPMDLESRHRWAEYSEAKDKMFAYTDTKNCPWWVVPSDSKKKARLNCISHLLSQIDYKALEYPPIELPDLNKEGYVRAPIDDQTFVPDKY
>PPK1_V_inusitatus
MSTEKLYVEKELSWLSFNERVLQEAADKSVPLIERIRFLGIFSNNLDEFYKVRFSDVKRRILINQERGRHDNSKRLLSKMQSKAMKLNQRFDELYNELLLEMARRRIFLVNEAQVNETQQQWLRKFFRKQVLPHITPVVMHEDINVLDFLKDEYAYLSVALVKDNVSQYALLEIPTDHLPRFVMVPEQKGKRRKTIILLDNVIRHCLDDIFNGFFEYDEINCYSMKMTRDAEYDLSHEVEHSLLEQMSEGLSQRLSAMPVRFVYEKNMPREMLEFLCRKLEISNYDSLIPGGRYHNFKDFIGFPNVGREYLENKPLPPLKSAVFEQYSNSFDAISAEDILLHYPYHTFDHVSELVRQASFDPKVISIKINIYRVAKDSKLMNSLIDAVNNGKKVTVVVELQARFDEEANILWSKRLTDAGVQVVFGAPGLKIHSKLLLISRREGEEIKRYAHIGTGNFHEKTARIYTDFSLLTAKPEITDEVRNVFGYIENPYRPVAFHQLIVSPKNSRKRLYKLIDHEIENAELGNRSGLTLKINNLVDKGLINKLYQASSAGVPIRMIIRGMCSLVPGVEGISENIKIISVVDRFLEHPRVIITENNGDPKVFISSADWMTRNIEHRIEVATPINDNKLKQRIIDIMELQFTDTVKARWIDKEMSNRYVARGNRRKVRSQIATYEYIKQVEKQARKLSEQTIEAS
>PPK1_V_rumoiensis
MSSEKLYIEKELSWLSFNERVLQEAADKTVPLIERVRFLGIFSSNLDEFYKVRFADVKRRILISQESGSNDSPKHLLTKMQSKVLKLNQRFDELYNELILEMARRRIFLVNESQLQESQQKWIKKYFHREVLPHITPFLMNKDTDVLSFLKDEHSYLTAEIIHKDQKNYALIDIPTDHIPRFIMVPEQKGKRRKTIILLDNIIRFCLDDIFKGFFEYDELNSYTMTMTRDAEYDLRHEVEHSLLEQMSEGVNQRLTAMPVRLVYQRDMPEDLLKYLCEKLNMSSYDSLIPGGRYHNFKDFTGFPNVGRDYLENKPLAPLKCADFDGYPNSFEAISAQDILLYYPYHTFDHITELVRQASFDPKVISIKINIYRVAKNSKLMNSLMDAVHNKKKVTVVVELQARFDEEANIEWAKLLTDAGVHVIFGAPGLKIHSKLLLITRREDDELKRYVHIGTGNFHENTARIYTDFALLTADPQLTAEVRNVFGYIENPYRPVRFTQLMVSPRNARQQIYKLIDSEIAIAKEGRSAGITLKVNNLVDKGLVNKLYGASNAGVKIRMIVRGMCSLVPGIEGVSDNISIISIIDRFLEHPRVVVTENDGDPKVYISSADWMTRNLDYRIEVATPIHSPRLKQRIIDILNIHFIDTVKARRIDKEMSNTYVPRGNRKKIRSQIAIYDYLKQIERKARLKTE
>PPK1_V_qinghaiensis
MSTDKLYVDKELSWLSFNERVLQEAADKTVPLIERIRFLGIFSNNLDEFYKVRFSDVKRQILINRERGGNDTTKHLLTRMQSKAFKLNQDFDNLYNELILEMARRRIFLVNETQLDETQKKWITKYFHKEVRPHITPLLMTDDIDVMQFLKDEYAYIAVELKHNDRSQYALIEIPTDHLPRFVMVPEQKGKRRKTIILLDNIIRHCLDEIFRGFFDYEELTGYAMKMTRDAEYDLRREVEYSLLEQMSEGLNQRLSAMPVRFVYEREMPTKMLKFLCEKLKISHYDSLLPGGRYHNFKDFIGFPNVGRDYLENKPLPPMQCADFEGFANAFDAIRAQDILLHYPYHSFEHITELVRQASFDPKVISIKINIYRVAKDSRLMNSLVDAVHNGKRVVVVVELQARFDEEANIEWSRILTEAGVQVIFGAPGLKIHSKLLLISRKEQDSIVRYAHIGTGNFHEKTARIYTDFSLLTADNEIATEVRNVFGYIENPYRPVKFSHLIVSPRNSRIQLYRLIDSEIANVKLGKKAAITLKLNNLVDKGLINKLYGASSAGVQIKMIVRGMCSLVPGIEGVSDNIKIISIVDRFLEHPRVIITHNDGNPLVYISSADWMTRNIDHRIEVTTPIRDPRLKQRMIDIMNLQFTDTVKARWIDKEMSNNYVERGNRKKVRSQFAIYDYLKNVERQTRKSKEPLHDNQPN
>PPK1_V_owensii
MSAEKLYIEKELSWLSFNERVLQEAADKTVPLIERIRFLGIFSNNLDEFYKVRFADVKRRILISQERGGSDNSKHLLTKMQTKALRLNEQFDELYGDLIREMARRRIFLVNENQLDDTQKRWITKYFRKEVMPHITPLLIKDDIDVLQFLKDEYAYITVDLRKDDHSQYALLEIPTDHLPRFVMVPEQKGKRRKTIILLDNIIRYCLDELFKGFFDYDELNGYAMKMTRDAEYDLRLEIEYSLLEQMSEGVNQRLTAMPVRFVYEREMPQEMLDFLCSKLQISNYDSLIPGGRYHNFKDFIGFPNVGREYLENKPMPPMKCADFEGYANSFDAIKAKDILLYYPYHTFDHISELVRQASFDPKVLAIKINIYRVAKDSRLMNSLIDAVHNGKSVTVVVELQARFDEEANIEWSKVLTDAGVHVIFGAPGLKIHSKLLLISRREEGEIVRYAHIGTGNFHEKTARIYTDFALLTADQEITNEVRNVFGYIENPYRPVRFNHLIVSPRNSRKQLYRLIDSEIANAKAGKKAALTIKVNNLVDKGIVNKLYGASNAGVKINMIIRGMCSLVPGIEGVSENIRIISIVDRFLEHPRVVITHNDGDPQVYISSADWMTRNIDHRIEVAAPVRDPRLKQRIIDITNIHFTDTVKARLIDKEMSNSYVPRGNRKKVRSQVAIYDYLKNIEKQTRKQKADASNT
>PPK1_V_astriarenae
MSGEKLYIEKELSWLSFNERVLQEAKDKSVPLIERIRFLGIFSNNLDEFYKVRFSDVKRRIIISQEQGKDDKSKHLLSKMQSKAFKLNQEFDEVYNELILEMARRRIFLVNETQLTEPQQKWIKKYFKKEVQPHICPQFITKETNLLSFLKDEYAYISVELTKNESRQYALIEIPTDQLPRFVMVPEEKGKRRKTIILLDNIIRYCLDELFQGFVEYDQLQGHSMKMTRDAEYDLSNEVEHSLLEQMSEGIEQRLTAMPVRFVYEKTMPQHMLDMLCDKLGISNYDNLIAGGRYHNFKDFIGFPNVGREYLENKPLPPMACADFDGYNNSFDAIKAKDILLYYPYHTFDHVSELVRQSSFDPKVLSIKINIYRVAKDSRLMHSLMDAVHNGKNVTVVVELQARFDEEANIEWAKILTDAGVEVVFGAPGLKIHSKLLLISRRENEGEIVRYAHIGTGNFHEKTARIYTDFSLLTADKEITDEVRNVFGYIQNPYRPVKFNQLIVSPRNSRKQLYRLIDSEIANAKSGMAAAITLKVNNLVDKGLINKLYGASNAGVEIRMIIRGMCSLVPGIEGVSENIKVISVVDRFLEHPRVIITHNNGDPQVYISSADWMTRNIDHRIEVATPIKNTELKQRIIDIIDIQFTDTVKARWIDKEMSNKYVARGNRKKVRSQLAIYDYLKQVEKQTRKRQQRLLEIESDESESA
>PPK1_V_proteolyticus
MSAEKLYIEKELSWLSFNERVLQEAADKSVPLIERIRFLGIFSNNLDEFYKVRFSDVKRRILINQDRGVNDNSKHLLTKMQNKALKLNQRFDELYGELIMEMARRRIFLVNETQLNETQQKWIRKYFRNEVLPHLTPLLISDEIDVLEFLKDEYAYIAVELRKGENRQYALLEIPTDHLPRFVMVPEQKGKRRKTIILLDNIIRYCFDDIFQGFFEYDELNGYAMKMTRDAEYDLSNEVEHSLLEQMSEGLAQRLSAMPVRFVYETDMPEAMLSLLCNKLQISNYDSLIPGGRYHNFKDFIGFPNVGRDYLENRPLPPMKCADFDGYANKFDAIRAQDILLYYPYHTFEHITELVRQASFDPKVLSIKINIYRVAKDSRLMNSLIDAVHNGKSVTVVVELQARFDEEANIEWSRVLTEAGVHVVFGAPGLKIHSKLLLITRREDEELVSYAHIGTGNFHEKTARLYTDFSLLTADPELTNEVRNVFGYIENPYRPVRFNHLLVSPRNARKQLYRLIDAETANARAGKKAAITLKVNNLVDKGLVNKLYGASASGVEINMIIRGMCSLVPGVEGVSDNIKIISIVDRFLEHPRVLITHNDGDPLVYISSADWMTRNIDHRIEVAAPIREPRLKQRIIDIIDIHFTDTVKARWIDKEMSNTYVPRGNRKKVRSQIAIYDYLKNVEKQTKKRREQLNTNESPH
>PPK2_V_parahaemolyticus
MSKLKKKEYEQELKKLQVKLVKLQEWVKHKGLKVVVLFEGRDAAGKGGVIKRITEKLNHRVCRVVALPAPTEKEKTQWYFQRYVAHLPSAGEIVLFDRSWYNRAGVEKVMGFCTPDEYEEFLRSCPEFERMLQRSGIILLKYWFSVSDEEQEKRFLGRINTPIKRWKFSPMDLESRHRWAEYSEAKDKMFAYTDTKNCPWWVVPSDSKQKARLNCISHLLSQIEYKALEYPPIELPEINKEGYVRAPIDDQTFVPDKY
>PPK1_V_crassostreae
MEKDYVTKELSWLSFNERVLQEAADKSVPLIERVRFLGIYSKNLDEFYKVRFADVKRKILLQDPQLPANSQKTLLTQMQSKASKLDARFHELYNDLLLELARNRIFLVNEQQISEEQSEWIKKYFKKKVLPHLTPFLLNEDSQLLNIIKDEQSYLAIDIEKETSSQYVLLEIPSEALPRFVKLPDTPGSQRTTLILLDNIVRFCLDDLLKGFFEYDSVRCFAIKMTRDADYDLQDNNENSLLELMSLGLEQRLTALPIRLIYESEMPAEMLNFLQVRLKLSDYDSVIAGGRYHNFKHFSEFPSLNRRDLVNHPLPPIKCAHFSHYPNYFGAIKARDILLHYPYHTFNHITELVRQASFDPKVTSIKINVYRVAEGSKLLSSIIDAAHNGKKITVVVELQARFDEQANIQWTKKLQEAGVKVIHGIPSLKIHSKLLLIKRKEGKHTEHYAHIGTGNFHEVTARVYTDFSLLTAHEDLTQEVRQVFKYIENPYQKSQFKQLIVSPKNTRKRLYQLIDREIQNAIEDKPASITLKLNNLVDREIIEKLYQASQANVKVRMVIRGMCSLVSGIPNISDHIEIVSVVDRFLEHPRVMIFGNAGKPKVYISSADWMTRNFDHRIEVAAPILDPKIKQTIIDITEFHFEDGNKARVLDQSMSNPYIQPPATPLDYPTSQLSTYHYIKRMEKLTRKKYKQEKKSCR
>PPK1_V_ziniensis
MSTDKLYIDKELSWLSFNERVLQEAADKTVPLIERIRFLGIFSNNLDEFYKVRFADVKRMILINRERGGSDESKHLLSQMQTKAYKLNQDFDQLYSDLILEMARRRIFLVNETQLDETQQRWITKYFQKDVLPHITPLLMRDDIDVLQFLKDEYAYITVELKKGESSQYALIEIPTDHLPRFVMVPEQKGKRRKTIILLDNIIRYCLESIFQGFFDYDSIAGYSMKMTRDAEYDLGHEVEYSLLEQMSEGLSQRLTAMPVRFVYEREMPETMLRFLCDKLKISHYDSLLPGSRYHNFKDFIGFPNFGRDYLENKPLPPLSCADFDGYPNSFEAIKAKDILLHYPYHSFDHITELVRQASFDPKVISIKINVYRVAKDSRLMNSLIDAVHNGKRVVVVVELQARFDEEANIEWSRILTEAGVHVIFGTPGMKIHAKLLLITRKEEDAFVRYAHIGTGNFHEKTARIYTDFSLLTADEELTTEVRSVFNYIESPFRPVRFNHLIVSPRNSRTRLYRLIDSEIANARAGKKAAITIKLNNLVDKGLINKLYGASAAGVKIRMIIRGMCSLVPGVEGVSDNIEVISIVDRFLEHPRVFMTHNDGDPQIYISSADWMTRNIDYRIEVTTPIRDERLKKKIIDILNIQFTDTVKARVIDKEMSNSYVKRGNRKKIRSQIAIYDYLKNVEKQTRKQGAIAHQE
>PPK1_V_mimicus
MSADKLYIDKELSWLSFNERVLQEAADKTVPLIERIRFLGIFSNNLDEFYKVRFADVKRQILINRERGGNDTSKHLLSRMQTKALKLNQDFDNLYNELILEMARRRIFLVNETQLDELQLKWVKKYFQKDVLPHVTPIMLRDDIDVMQFLKDEYAYIAVEMRSGDEFKYALIEIPTDQLPRFVMLPEQKGKRRKTIILLDNIIRLCLDEIFRGFYDYDSLRGYAMKMTRDAEYDLRHEVEYSLLEQMSEGLSQRLTALPVRFVYEREMPEAMLKFFCYKLKISHYDSLIPGGRYHNFKDFISFPNVGRDYLENKPLPPMTCADFEGHANAFDAIRAQDILLHYPYHTFEHITELVRQASFDPKVVSIKINIYRVAKDSRLMNSLVDAVHNGKRVVVVVELQARFDEEANIEWSRILTDAGVHVIFGVPGMKIHAKLLLITRKENDDFVRYAHIGTGNFHERTARIYTDFALLTANQELAAEVRSVFGYIENPFRPVKFNHLIVSPRNSRTQIYRLLDGEIANAKAGKKAAITLKVNNLVDKGLINKLYGASAAGVKIRMIIRGMCSLVPGVEGVSDNIEIISIIDRFLEHPRVLVVHNDGNPQVFISSADWMERNIDHRIEVMTPIRDERIKQRIIDILNIQFIDTVKARRIDKEMSNQYVERGNRRKVRSQVAIYDYLKNVEKQTRKVKGQQETNDNSSQ
>PPK1_V_caribbeanicus
MSAEKLYIEKELSWLSFNERVLQEAADKDVPLIERIRFLGIFSNNLDEFYKVRFADVKRRILINQERGGNDNSKHLLTKMQTKALRLNERFDELYADLIREMARRRIFLVNETQLDEVQQKWVKKYFRNEVLPHITPLLLREDIDVLQFLKDEYAYIAVDLHKEEQSDYALIEIPTDHLPRFVMVPEQKGKRRKTIILLDNIIRYCLDELFSGFFDYDELNGYAVKMTRDAEYDLSHEVEHSLLEQMSEGLSQRLTAMPVRFVYERDMPSEMLDFLCDKLQISNYDSLIPGGRYHNFKDFIGFPNVGRDYLENKPLPPMKCADFDGYANKFDAIKNQDILLYYPYHTFEHISELVRQASFDPKVLSIKINIYRVAKHSRLMNSLIDAVHNGKQVTVVVELQARFDEEANIEWARILTDAGVHVIFGAPGLKIHSKLLLISRREEEEIVRYAHIGTGNFHEKTARIYTDFALLTADPEITNEVRSVFGYIENPYRPVKFEHLIVSPRNSRKQLYRLIDAEIANAKIGKPASITLKVNNLVDKGLINKLYGASASGVEVNMIIRGMCSLVPGVEGISDNIKIISIVDRFLEHPRVLVTHNDGDPQVYISSADWMTRNIDHRIEVTAPVRDPRLKQRIIDIINIHFTDTVKARWIDKEMSNTYVPRGNRKKLRSQIAIYDYLKQVEKQTKNQKRKQQSESYDSSTGNS
>PPK1_V_xiamenensis
MNTEKLYVEKELSWLSFNERVLQEAADKTVPLIERIRFLGIFSSNLDEFYKVRFADVKRRIMISQESGGSNSAKHLLGKMQSKAFKLNERFDELYAELIREMARRRIFLVNETQINDYQQEWIRNYFRHEVIPHITPLLLNKDTDVLQFLKDEYAYIAVDMKQQDTSKYALVEIPTDHLPRFVMVPEPKGKRRKTIILLDNIIRYCLDELFSGFFDYQELNGYAIKMTRDAEYDLSNEVEHSLLEQMSEGLSQRLTAMPVRFIYEREMPSEMLNFLCEKLQISHYDSLIPGGRYHNFKDFIGFPNVGRDYLENRPLIPLRCSDFVGYANTFDAIKARDILLHYPYHTFEHITELVRQASFDPKVLGIKINIYRVAKDSRLMNSLIDAAHNGKKVTVVVELQARFDEEANIEWSRILTEAGVHVIFGAPGLKIHSKLLLISRREDEQIRRYAHIGTGNFHEKTARIYTDFSLLTANHEITTEVRNVFNYIENPYQPVHFNHLIVSPRNSRTQLYHLIDAETSNAQAGKKAAITLKVNNLVDKGLINKLYRASSAGVKIKMVVRGMCSLVPGIEGISENIKIISIVDRFLEHPRVFIAHNNGDPIVYISSADWMTRNIDYRIEVAAPIRDPLLKQRIIDIINLHFIDTVKARYIDKEMSNQYVPRGNRKKVRSQMAIYDYLKQVEKQTLKLREQSAAHDI
>PPK1_V_furnissii
MSAEKLYIDKELSWLSFNERVLQEAADKTVPLVERIRFLGIFSNNLDEFYKVRFSDVKRRILINRERGGNDSSKHLLTRMQSKAFKLNQDFDNLYGEIILEMARRRIFLVNETQLDEAQQRWIVKYFHKEVLPHITPLLMKDDIDVLQFLKDEYAYIAVDLKKGDDSHYALIEIPTDHLPRFVMVPEQKGKRRKTIILLDNIIRHCLDDIFRGFFDYDTLAGYAMKMTRDAEYDLSHEVEYSLLEQMSEGLSQRLTAMPVRFVYEHDMPQEMLQFLCEKLKISHYDSLLPGGRYHNFKDFIGFPNVGREYLENRPLPPMKCADFEGFPNAFDAIRAQDILLHYPYHSFEHITELVRQAAFDPKVVSIKINIYRVAKDSRLMNSLVDAVHNGKRVVVVVELQARFDEEANIEWSRVLTEAGVHVVFGTPGMKIHAKLLLITRREAGEFIRYAHIGTGNFHEKTARIYTDFSLLTADRELTTEVRNVFGYIENPFRPVKFNHLIVSPRNSRTQLYRLIDTEIANAKAGKKGAITLKVNNLVDRGLVNKLYGASTAGVQIKMIIRGMCSLVPGIEGLSDNIRIISIVDRFLEHPRVLITHNDGNPQVYISSADWMTRNIDHRIEVTAPVRDERLKQRMIDIINLQFTDTVKARVIDKEMSNRYVKRGNRKKVRSQLAIYDYLKNVEKQTRTRIKGQTDIHEPTQHNS
>PPK2_V_nigripulchritudo
MNQANSVPLSAVQTTKNEKPSKKKKSSEILFDLNAKNGKIPWNADGEYPYKTKMDVVEYERHKHELQIELLKLQGWVKENNERIVILFEGRDAAGKGGTIKRFMEHLNPRGAHVIALEKPNARERNQWYFQRYIQHLPTKGEIIMFDRSWYNRAGVEKVMGFCGDDEYLEFLRQTPELERMLANSGIRLFKYWFSVSRAEQFRRFKSRQNDPLKQWKLSPVDMASLSKWDDYSRAKDAMMFHTDTKDAPWTIIRSDDKKRGRINCMRHFLSLIDYPGKDHDVVNQLDPQIVGSPKNMTNAG
>PPK1_V_breoganii
MSTEKLYVEKELSWLSFNERVLQEAADKSVPLIERIRFLGIFSNNLDEFYKVRFSDVKRRILINQERGRQDNSKRLLSKMQSKAMKLNLRFDELYSELLLEMARRRIFLVNEAQLNETQQQWLKKFFRKQVLPHITPVVMHEDINVLDFLKDEYAYLSVALVKDNVSQYALLEIPTDHLPRFVMVPEQKGKRRKTIILLDNVIRYCLDDIFNGFFEYDEINCYSMKMTRDAEYDLSHEVEHSLLEQMSESLSQRLSAMPVRFVYEKDMPREMLEFLCRKLEISNYDSLIPGGRYHNFKDFIGFPNVGRDYLENKPLPPLKSAVFEQYNNSFDAISAEDILLHYPYHTFDHVSELVRQASFDPKVLSIKINIYRVAKDSKLMNSLIDAVNNGKKVTVVVELQARFDEQANILWSKRLTDAGVQVVFGAPGLKIHSKLLLISRREGGEIKRYAHIGTGNFHEKTARIYTDYSLLTAKPEITDEVRNVFGYIENPYRPVAFHQLIVSPKNSRKRLYKLIDDEIENAELGNRSGITLKINNLVDKGLINKLYQASSAGVSIRMIIRGMCSLVPGVEGISENIKVISVIDRFLEHPRVIITENNGDPKVFISSADWMTRNIEHRIEVAAPINDNKLKQRIIDIMELQFTDTVKARWIDKEMSNSYVARGNRRKVRSQIATYEYIKQVEKQARRLSEQTIEAS
>PPK1_V_pectenicida
MSTEKLYIEKELSWLSFNERVLQEAGDKKVPLIERIRFLGIFSNNLDEFYKVRFADVKRRILINQERGGNDNSKHLLTKMQSKALKLNDRFTELYSELIREMARRQIFLVKETQLNESQQKWVRDYFRTQVQPHITPLLLRDDIDVLEFLKDEYTYLTVDLKKADLSQYALIEIPTGHLPRFVMIPEHKARGRKTIILLDNIIRYCLDELFNGFFDYDELKGYAMKMTRDAEYDLSHEVEHSLLEQMSEGVSQRLTAMPVRFIYEIGMPQAMLEFLCDKLRISNYDSLISGGRYHNFKDFMDFPNVGRDYLENKPLPALQCSDFDGYANKFDAIKHQDILLYYPYHTFEHITELVRQASFDPKVLSIKINVYRVAKDSRLMNSLIDAVHNGKQVTVVVELQARFDEEANIEWSKVLTEAGVQVIFGTPGLKIHSKLLLISRRENSHIVRYAHIGTGNFHEKTARIYTDFSLLTADPEITYEVQNVFAYIENPYRPVKFEHLIVSPRNSRIKLYQNIDEEIANAKSGRRAAITLKVNNLVDKPLINKLYEASNAGVKIKMVIRGMCSLVPGIKGVSENIRIISIVDRFLEHPRVLIFHNNGSPKVYISSADWMTRNIDYRIEVATPVRDPRLKRRIIDIINIHFTDTVKARLIDKEMSNKYVPRGNRKKIRSQIAIYDYLKEVEKQTKKRKERPNIHDEVFANS
>PPK1_V_comitans
MSTEKLYVEKELSWLSFNERVLQEAADKSVPLIERIRFLGIFSNNLDEFYKVRFSDVKRRILINQEQVRQDNSKRLLSKMQIKAMKLNQRFDELYNELLLEMARSRIFLVNEAQVNETQQQWLRKFFRKQVLPHITPVVMHEDINVLDFLKDEYAYLSVALVKNNVSQYALLEIPTDHLPRFVMVPEQKGKRRKTIILLDNVIRYCLDDIFNGFFEYDEINCYSMKMTRDAEYNLSHEVEHSLLEQMSEGLSQRLSAMPVRFVYEKEMPHEMLEFLCRKLEISNYDSLIPGGRYHNFKDFIGFPNVGRECLENKALPPLKSAVFAQYSNSFDAISAQDILLHYPYHTFDHVSELVRQASFDPKVISIKINIYRVAKDSKLMNSLIDAVNNGKKVTVVVELQARFDEEANILWSKRLTDAGVQVVFGAPGLKIHSKLLLINRREGEEIKRYAHIGTGNFHEKTARIYTDLSLLTANPEITDEVRNVFGYIENPYRPVAFHQLIVSPKNSRKRLYKLIDHEIENAELGINSGITLKLNNLVDKGLINKLYRASSAGVPIRMIIRGMCSLVPGVEGISENIKVISVVDRFLEHPRVIITENSGDPKVFISSADWMTRNIEHRIEVATPINDNKLKQRIIDIMELQFTDTVKARWIDKEMSNSYVARGNRRKVRSQIATYEYIKQVEKQARKLSEQAIEAS
>PPK1_V_hepatarius
MSAEKLYIEKELSWLSFNERVLQEAADKSVPLIERIRFLGIFSNNLDEFYKVRFADVKRRILINQERGGNDNSKHLLTKMQTKALRLNESFDELYAELIREMARRRIFLVNETQLSEAQQKWVKKYFTSEVLPHITPLLLHDDIDVLQFLKDEYAYIAVDIKNQEQSQYALIEIPTDHLPRFVMVPEQKGKRRKTIILLDNIIRYCLDELFRGFFDFEELHGYAMKMTRDAEYDLSHEVEHSLLEQMSEGLSQRLTAMPVRFVYQRDMPPEMLALLCEKLQISNYDSLIPGARYHNFKDFIGFPNVGRDYLENKPLPPMKCADFEGYANKFDAIRAQDILLYYPYHTFDHISELVRQASFDPKVLSIKINIYRVAKDSRLMNSLIDAVHNGKQVTVVVELQARFDEEANIEWSRVLTEAGVHVIFGAPGLKIHSKLLLISRKEGDEVVSYAHIGTGNFHEKTARIYTDFSLLTADPDLTDEVRNVFGYIENPYRPVRFNHLLVSPRNSRKQLYRLIDNEITNAKLGKKASITLKVNNLVDRGLINKLYGASTFGVDIKMIIRGMCSLVPGVEGVSDNIQIISIVDRFLEHPRVLITHNDGDPQVYISSADWMTRNIDYRIEVTAPVRDERLKQRIIDIINIHFTDTVKARWIDKEMSNTYVPRGNRKKVRSQIAIYDYLKNVERQTKKRKEQPKYEESIPADSRRSRD
>PPK1_V_metoecus
MSADKLYIDKELSWLSFNERVLQEAADKTVPLIERIRFLGIFSNNLDEFYKVRFADVKRQILINRERGSNDISKHLLSRMQNKALKLNQDFDNLYNELILEMARRRIFLVNETQLDDIQLKWVKKYFQKEVLPHVTPIMLRDDIDVMQFLKDEYAYIAVEMCSGDEFKYALIEIPTDQLPRFVMLPEQKGKRRKTIILLDNIIRLCLDEIFRGFYNYDTLNGYAMKMTRDAEYDLRHEVEYSLLEQMSEGLSQRLTALPVRFVYEREMPEAMLKFLCYKLKISHYDSLIPGGRYHNFKDFISFPNVGRDYLENKPLPPMPCADFEGYANVFDAIRAQDILLHYPYHSFEHMTELVRQASFDPKVVSIKINIYRVAKDSRLMNSLVDAVHNGKRVVVVVELQARFDEEANIEWSRILTDAGVHVIFGVPGMKIHAKLLLITRKEDDEFVRYAHIGTGNFHERTARIYTDFALLTANQELAAEVRAVFGYIENPFRPVKFNHLIVSPRNSRTQIYRLLDGEIANAKAGKKAAITLKVNNLVDKGLINKLYGASAAGVKIRMIIRGMCSLVPGIEGVSDNIEIISIIDRFLEHPRVLIVHNDGNPQVFISSADWMERNIDHRIEVMAPIRDERIKQRIIDILNIQFIDTVKARRIDKEMSNEYVERGNRRKVRSQIAIYDYLKNVEKQTRKLKGQQETNDNSSQ
>PPK2_V_furnissii
MVKLKRKFYEHELERLQVELVKLQEWVKHEKLKVVVIFEGRDAAGKGGVIKRITEKLNPRVCRVAALPAPTEKEKTQWYFQRYVAHLPAGGEMVLFDRSWYNRAGVEKVMGFCTDEEYEEFLRACPEFERMLQRSGIILLKYWFSVSDEEQEKRFLERIKTPIKRWKFSPMDLESRHRWVDYSKAKDKMFAYTDTKHCPWWVVPSDDKRRARLNCISHLLSQIDYRNVEYPPVTLPALNQEGYVRAPVDEQTFVPFTY
>PPK1_V_atlanticus
MEKDYVTKELSWLSFNERVLQEAADKSVPLIERVRFLGIYSKNLDEFYKVRFADVKRKILLQDPQLPANSQKTLLTQMQSQASKLDAQFHELYSDLLLELARNRIFLVNEQQISEEQSEWIKKYFKKKVLPHLTPFLLNEDSQLLNIIKDEQSYLAIDIERETSSQYVLLEIPSEALPRFVKLPDTSGSQRTTLILLDNIVRFCLDDLLKGFFEYDSLRCFAIKMTRDADYDLQENNESNLLESMSLGLEQRLTALPIRLIYESEMPAEMLNFLQVRLKLSDYDSVIAGGRYHNFKHFCEFPSLNRRDLVNRPLPAIKCAHFSHYPNYFEAIKARDILLHYPYHTFNHITELVRQASFDPKVTSIKINVYRVAEGSKLLSSIIDAAHNGKKVTVVVELQARFDEQANIQWTKKLQEAGIKVIHGIPSLKIHSKLLLIKRKEGKHTAHYAHIGTGNFHEVTARVYTDFSLLTANEDLTQEVRQVFKYIENPYQKSQFKQLIVSPKNTRKRLYQLIDSEIQNAIENKPASITLKLNNLVDREIIEKLYQASQANVKVRMVIRGMCSLVPGVSNISEQIEIVSVVDRFLEHPRVMIFGNSGNPKVYISSADWMTRNFDHRIEVATPILDPKIKQTIIDITEFHFNDSNKARVLDQSMSNPYIQAPTNPLDYPTSQLSTYHYIKRMEKLARKKYKQEKKSCR
>PPK1_V_penaeicida
MSAEKLYVEKELSWLSFNERVLQEAADKSVPLIERVRFLGIFSNNLDEFYKVRFADVKRRILINQERGGNDNSKRLLSKMQSKALKLNQDFDELYNELILEMARHRIFLVNETQLNEHQEKWVRKYFQKEVLPHITPLLMTDEIDVLQFLKDEYSYLSVEMLSNDAPLYSLVEIPTENLPRFIMVPEQKGKRRKTIILLDNIIRFCLDDIFRGFFEYEELKCYAMKMTRDAEYDLSHELEHSLLEQMSEGLSQRLTAMPVRFIYQRDMPEQMLTFLCQKLQMSNFDSLIPGGRYHNFKDFIDFPNVGRDYLENKTLQPIRSTDFDRYTNAFEALRAQDILLYYPYHTFDHINEFVRQASFDPKVLAIKINIYRVAKNSRLLNSLIDAVHNGKQVTVVIELQARFDEEANIEWSRVLTEAGVQVIFGAPGLKIHSKLLLISRREGEDITRYAHIGTGNFHEKTARIYTDFSLLTSKKEITNEVRNVFGYIENPYRPVKFNELIVSPRNSRQTLYQLIDNEIAHAKTGNPASITLKVNNLEDKGLVNRLYSANNAGVKIRMVIRGMCALVPGIEGVSENIQIISIVDRFLEHPRVLITENSGDPLVYISSADWMTRNIDHRIEVAVPIRDPKLKRRIIDIINIHFTDTVKARRIDKEMSNTYVPRGNKRKVRSQIAIYDYLKHIEKQEKKKMASSISHDKH
>PPK1_V_alfacsensis
MSSEKLYIEKELSWLSFNERVLQEAADKTVPLIERIRFLGIFSNNLDEFYKVRFADVKRRILINQERGVTDNSKHLLSKMQTKALKLNEQFDELYGDLIREMARRRIFLVNEAQLDDAQKRWITKYFRNDVMPHITPLLMKDDIDVLQFLKDEYAYIAVDLKKGEQSQYALIEIPTDHLPRFVMVPEQKGKRRKTIILLDNIIRYCLDELFKGFFDYDELNGYAMKMTRDADYDLRQEIEYSLLEQMSEGVSQRLTAMPVRFVYERDMPQEMLDFLCNKLKISHYDSLIPGSRYHNFKDFIGFPNVGRDYLENKPLPPMKCADFEGYPNSFDAIRAKDILLYYPYHTFDHISELVRQASFDPKVLSIKINIYRVAKDSRLMHSLIDAVHNGKNVTVVVELQARFDEEANIEWSKVLTDAGVHVVFGTPGLKIHSKLLLISRREESDIIRYAHIGTGNFHEKTARIYTDFALLTADQDITNEVRNVFGYIENPYRPVRFEHLIVSPRNSRKQLYRLIDAEIANAKAGKKSSLTIKVNNLVDKGIVNKLYGASNAGVKINMIIRGMCSLVPGIEGVSENIRIISIVDRFLEHPRVVITHNDGDPQVYISSADWMTRNIDHRIEVTAPVRDPRLKQRIIDIINIHFTDTVKARLIDKEMSNTYVPRGNRKKVRSQIAIYDYLKNIEKQVRKQKHDASET
>PPK1_V_paracholerae
MSADKLYIDKELSWLSFNERVLQEAADKTVPLIERIRFLGIFSNNLDEFYKVRFSDVKRQILINRERGGNDISKHLLSRMQSKALKLNQDFDNLYNELILEMARRRIFLVNETQLDEIQLKWVKKYFHKEVLPHVTPIMLRDDIDVMQFLKDEYAYIAVEMRSGDEFKYALIEIPTDQLPRFVMLPEQKGKQRKTIILLDNIIRLCLDEIFRGFYDYDTLNGYAMKMTRDAEYDLRHEVEYSLLEQMSEGLSQRLTALPVRFVYEREMPEAMLKFLCYKLKISHYDSLIPGGRYHNFKDFISFPNVGRDYLENKPLPPMTCADFEGYANAFDAIRAQDILLHYPYHSFEHMTELVRQASFDPKVVSIKINIYRVAKDSKLMNSLVDAVHNGKRVVVVVELQARFDEEANIEWSRILTDAGVHVIFGVPGMKIHAKLLLITRKEGDEFVRYAHIGTGNFHERTARIYTDFALLTANQELAAEVRTVFGYIENPFRPAKFNHLIVSPRNSRTQIYRLLDNEIANAKAGKKAAITLKVNNLVDKGLINKLYGASAAGVKIRMIIRGMCSLVPGVEGVSDNIEIISIIDRFLEHPRVLVVHNDGNPQVFISSADWMERNIDHRIEVMAPIRDERLKQRIIDILNIQFIDTVKARRIDKEMSNQYVERGNRRKVRSQIAIYDYLKNVEKQTRKAKGQQETNDNSSQ
>PPK1_V_panuliri
MSSEKLYIEKELSWLSFNERVLQEAADKSVPLIERIRFLGIFSNNLDEFYKVRFADVKRRILISQERGGNDNSKHLLTKMQSKALKLNERFDELYQELIREMARRRIFLVNEHQLSDAQKTWVQKYFHRQVLPHMSPVLLTDEIDLIQFLKDEYAYIAAELKRDDHTQYVLLEIPTDHLPRFVMVPEQKGKRRKTIILLDNIIRFCLDELFRGFFDYDEIRGFAMKMTRDAEYDLSREVEYSLLEQMSEGVSQRLTAMPVRFVYERDMPEAMLNFLCQKLGISNYDSLIPGSRYHNFKDFIAFPNVGREYLENKPLPPMRCADFNGFANSFDAIKNQDILLYYPYHTFEHITELVRQASFDPKVLSIKINIYRVAKDSRLMNSLIDSVHNGKKVTVVVELQARFDEEANIEWAKVLTEAGVQVIFGTPGLKIHSKLLLINRRENEEIVRYAHIGTGNFHEKTARIYTDFSLLTADPEIANEVRNVFGYIENPYRPVKFNHLIVSPRNSRSQLYRLIDSETANAKLGKKAQITLKVNNLVDKGLINKLYGASVAGVEIRMVIRGMCALVPGVEGVSDKIKIISIVDRFLEHPRVLITHNDGAPQVYISSADWMTRNIDHRVEVGTPVRDPRLKQRIIDIVNIHFIDTVKARWIDKEMSNRYVARGNRKKVRSQLAIYDYLKNVEKQAKKNNESNT
>PPK1_V_aquaticus
MSTEKLYIEKELSWLSFNERVLQEAADKDVPLIERIRFLGIFSNNLDEFYKVRFSDVKRRILISQERGQNDNSKHLLTKMQTKALKLNERFDELYTELIRDMARHGIFLVNEHQLSASQQQWIRQYFHKELLPHITPILLRDDIDVLQFLKDEYAYIAVDLQKQSVSQYALIEIPTDHLPRFIMVPEQEDPQRKTIILLDNIIRYCLDDLFRGFFDYDELNGYAMKMTRDAEYDLNYEVEHSLIEQMSEGVNQRLTAMPVRFVYERDMPPTMLEYLCNKLRVSNYDSLIPGGRYHNFKDFIGFPNVGDAFLENEPLPPMLCADFDGYANSFDAIKAQDILLHYPYHTFEHISEWVRQASFDPKVTAIKINIYRVAKDSRLMNSLIDAVHNGKQVTVVVELQARFDEEANIGWSKILTEAGVHVVFGVPGLKIHSKLLLVSRKEGEDIVRYAHIGTGNFHEKNARIYTDFSLLTADPDLTNEVRGVFNYIENPYRPSKFHHLIVSPRNSRKQLYRLIDKEIRNAEQGLPAALTLKANNLVDKGLINKLYEASGVGVKIKMIIRGMCSLVAGVEGISDNIEIISIVDRFLEHPRVIITHNNGDPQVYISSADWMTRNIDHRIEVAAPIRDQRLKQRIIDIIELHFTDTVKARWIDKEMSNRYVESGNQKKIRSQIAIYDYLKHVEQQTQTRNKMRNETRKEQSECYDPTSTSGSA
>PPK1_V_gangliei
MSSEKLYIEKELSWLSFNERVLQEAADKTVPLIERVRFLGIFSSNLDEFYKVRFADVKRRILISQQSGNGDGPKHLLIKMQSKVLKLNQRFDELYNELILEMARRRIFLVNESQLQESQQKWIRKYFHNEVLPHITPFLMNKDTDVLGFLKDEHSYLTAEIINGTEKNYALIDIPTNHLPRFIMVPEQKGKRRKTIILLDNIIRFCLDDIFKGFFEYDELNCYTMTMTRDAEYDLRHEVEHSLLEQMSEGVNQRLTAMPVRLVYQRDMPEDLLKYLCEKLKMTSYDSLIPGGRYHNFKDFTGFPNVGRDYLENKPLPALKCADFAGYPNSFEAISAQDILLYYPYHTFDHITELVRQASFDPKVISIKINIYRVAKNSKLMNSLMDAVHNKKKVTVVVELQARFDEEANIEWAKLLTDAGVHVIFGAPGLKIHSKLLLITRREEGEFKRYAHIGTGNFHEKTARIYTDFSLLTADPLLTAEVRNVFGYIENPYRPVRFNQLMVSPRNSRQQIYKLIDSEIALAKEGKKAGLTIKVNNLVDKGLVSKLYGASNAGVKIRMIVRGMCSLVPGIAGVSENINIISIIDRFLEHPRVFIAENDGDPKVYISSADWMTRNLDYRIEVATPIHSPRLKQRIIDIINIHFIDTVKARIIDKEMSNTYVPRGNRKKVRSQIAIYDYLKQIERKSQQKSD
>PPK1_V_cincinnatiensis
MSTEKLYIDKELSWLSFNERVLQEAADKSVPLVERIRFLGIFSNNLDEFYKVRFSDVKRRILINREQGVKDTSKHLLTRMQNKAFKLNQNFDNLYNDIILEMARRRIFLVNETQLDSVQQKWISKYFHKEVLPHITPLLMRDDIDVLQFLKDEYAYIAVDLKQGEHSSYALIEIPTDHLPRFVMVPEQKGKGRKTIILLDNIIRHCLDDIFRGFFDYDTLSGYAMKMTRDAEYDLSREVEYSLLEQLSEGLSQRLTAMPVRFVYEREMPPAMLNFLCDKLKISHYDSLLPGGRYHNFKDFITFPNVGRDYLENRPLPPLKCADFDGYPNAFDAIRAQDILLHYPYHSFEHITELVRQASFDPKVISIKINIYRVAKDSRLMNSLIDAVHNGKRVVVVVELQARFDEEANIEWSRVLTEAGVNVIFGVPGMKIHAKLLLITRREERELVRYAHIGTGNFHEKTARIYTDFSLLTADKELTSEVRNVFGYIENPFRPVKFNHLLVSPRNSRTQLYRLIDAEIANAKQGKKSEIIIKVNNLVDKGLINKLYGASSSGVKIKMIIRGMCSLVPGVAGVSDNISIISIVDRFLEHPRVLITHNDGDPLVYISSADWMTRNIDHRIEVTAPVRDARLKQRIIDIINIQFTDTVKARVVDKEMSNRYIKRGNRKKIRSQLAIYDYLKQIERETRKSKGQLDHHEHNATR
>PPK1_V_parahaemolyticus
MSAEKLYIEKELSWLSFNERVLQEAADKTVPLIERIRFLGIFSNNLDEFYKVRFADVKRRILINQERGGSDNSKRLLSKMQAKALKLNEQFDELYSELIREMARRRIFLVNEHQLDEAQEKWITKYFRKEVMPHITPLLMKDEIDVLQFLKDEYAYIAVELRKEDHSQYALIEIPTDHLPRFVMVPEQKGKRRKTIILLDNIIRYCLDELFKGFFDYDELAGYAMKMTRDAEYDLRNEIEYSLLEQMSAGVNQRLTAMPVRFVYEREMPQEMLDFLCSKLRISNYDNLIPGGRYHNFKDFIAFPNVGREYLENKPMPPMKCADFEGYANSFEAIKAKDILLYYPYHTFDHIGELVRQASFDPKVLSIKINIYRVAKDSRLMNSLIDAVHNGKNVTVVVELQARFDEEANIEWSKVLTEAGVHVIFGAPGLKIHSKLLMISRREGDDIIRYAHIGTGNFHEKTARIYTDFSLLTADQEITNEVRNVFGYIENPYRPVKFNHLMVSPRNSRTQIYRLIDNEIANAKAGKKAGLTIKVNNLVDKGIVTRLYAASNAGVKINMIIRGMCALVPGIEGVSENIRIISIVDRFLEHPRVVITHNDGDPQVYISSADWMTRNIDHRIEVAAPVRDPRLKQRIIDITNIHFTDTVKARLIDKEMSNSYVPRGNRKKVRSQVAIYDYLKNIEKQTRRQKSYVSDT
>PPK1_V_fluvialis
MSAEKLYIDKELSWLSFNERVLQEAADKTVPLVERIRFLGIFSNNLDEFYKVRFSDVKRRILINRERGGNDSSKHLLTRMQSKALKLNQDFDNLYSEIIMEMARRRIFLVNETQLDEAQQRWITKYFHKEVLPHITPLLMKDDIDVLQFLKDEYAYIAVDLKKGDESHYALIEIPTDHLPRFVIVPEQKGKRRKTIILLDNIIRHCLDDIFRGFFDYDTLTGYAMKMTRDAEYDLSHEVEYSLLEQMSEGLSQRLTAMPVRFVYEREMPQEMLLFLCEKLKISHYDSLLPGGRYHNFKDFIGFPNVGREYLENRPLPPMKCADFEGFPNAFDAIRAQDILLHYPYHSFEHITELVRQASFDPKVISIKINIYRVAKDSRLMNSLVDAVHNGKRVVVVVELQARFDEEANIEWSRILTEAGVQVVFGTPGMKIHAKLLLITRREEGEFVRYAHIGTGNFHEKTARIYTDFSLLTADREITNEVRNVFGYIENPFRPVKFNHLIVSPRNSRTQLYRLIDTEIANVKAGKKGAITLKVNNLVDRGLVNKLYGASTAGVQIKMIIRGMCSLVPGIEGLSDNIRIISIVDRFLEHPRVLITHNDGNPQVYISSADWMTRNIDYRIEVMAPIRDERLKQRMIDIINLQFTDTVKARVIDKEMSNRYIKRGNRKKVRSQLAIYDYLKNVEKQTRKNKGQTDTHEPTQHNS
>PPK1_V_jasicida
MSAEKLYIEKELSWLSFNERVLQEAADKTVPLIERIRFLGIFSNNLDEFYKVRFADVKRRILISQERGGSDNSKHLLTKMQTKALKLNEQFDELYSELIREMARRRIFLVNEHQLDDTQKRWVTKYFRKEVMPHITPLLIKEDIDVLQFLKDEYAYITVDLQKGDQSQYALIEIPTDHLPRFVMLPEKKGKRRKTIILLDNIIRYCLDELFKGFFEYDALNGYAMKMTRDAEYDLRYEVEFSLLEQMSEGVNQRLTALPVRFVYERDMPQKMLDFLCKKLQISNYDNLIPGGRYHNFKDFIGFPNVGRDYLENKPMPPMKCADFEGFANSFEAIKASDILLHYPYHTFDHISELVRQASFDPKVLSIKINIYRVAKDSRLMNSLIDAVHNGKGVTVVVELQARFDEEANIEWSKILTEAGVHVVFGAPGLKIHSKLLLISRREDGEIVRYAHIGTGNFHEKTAQVYTDLTLLTADQELTDEVRNVFGYIENPYRPVKFNHLIVSPRNSRTQLYRLIDNEIANAKSGKKAALTIKVNNLVDKGIVNKLYGASNAGVKIKMIIRGMCSLVPGIEGVSENIQIISIVDRFLEHPRVVITHNDGEPQVYISSADWMTRNIDHRIEVAAPVRDPRLKQRIIDITNIHFTDTVKARLIDKEMSNSYVPRGNRKKVRSQVAIYDYLKNIEKQIRKQKADASNT
>PPK1_Pseudoalteromonas_aurantia
MQATSHPTETISYFSKELSWLSFNERVLQEAKDNSNPIIERMRFLGIFSNNLDEFFRVRVADVKRRVLLNKLSDAHFDADEALLANINKKVLELGKKFNVVHQQILADLEKHNIHVAQPRDLSELHLAWLKQFFKDQVLPQMSPMLLTENKDYSNNINDTMIYFFVQMLGEKQHHALLEIPTDRIERFVQLPPEKAKRHKTIVMLDDVVQYFIKDVFKGFFNFDSIDGYAIKLTRDAEYNLDNEIEEGLLDKMSKGLKQRLCAEPVRLVYDQAMPEEMLKIMKKRLGVTHQDALIPGGRYRNFRDFISFPNVGRKHLENAPLQPLQSAAFDAHGSVFKAISEKDILLYYPYHTFNHMLEYVRQAAFDPKVTQIKVNIYRVASRSRLISSLLSAAKNGKKITVMVELKARFDEQNNIEWAKLLSEAGIKVMVGIPALKVHSKLCVIHRKEKGRIVKYAHIGTGNFHEKTAKIYTDFSLFTKHTDICNECDSVFKFIESSYRPFHFEHLMISPVNARDRILDLIDREVRLCEQGKLGKITIKINNLVDKQLVDKLYFAARHGVKIRIIVRGMCALVPGLPRFSDNIEVISIVDRFLEHPRVMVFENDGDPQVYISSADWMTRNLDHRVEVTAPIYDDELKNVIIEILELQLRDRCKARVIDKEQKNLYVRRGNSKKIRSQLAIYDYLKKWENSKSTQ
>PPK2_Enterobacter_cloacae
MVSKKKTSVAVDVVKNAPLKTKEYEQELRRLHVELVKLQQWVVAKGLKVCIVFEGRDGAGKGGTIKAITERVSPRVFRVVALPAPTEKEKTQLYFQRYVPHLPAAGEIVIFDRSWYNRAGVERVMGFCTPEQVEKFLDGAPVMEKAMVDAGIILLKYWLEVTPKEQERRLRDRINDGRKIWKLSPMDIKSFNLWDEYTVARDAMFASTDTAWAPWFVARSEDKKRVRLNIITHLLSQIPYKEIHVEQVDLPKRKIGKIKPTKYPFRYIEEKF
>PPK2_Aminobacter_carboxidus
MKKDKESKKDNAASAAVKVDAPPVAGPVEIRIGNDERSFDINDPILPDWVDKKALTSGRYPYDDKLPQKEYEKALEQLQIELVKLQAWLQAAGKRVLVLFEGRDAAGKGGTIAAVREYMNPRTARNVALTKPTETERGQWYFQRYVAQFPTSGEFVTFDRSWYNRAGVEPVMGFCTPEQHRQFLDETPNFEKMVVNEGIHFFKFWLDISQEMQLKRFHDRRHSLLKSWKFSPMDIAGISKWDDYTKALNLMVEKTHTQHAPWIVVQANDKRRSRIAVIRHILRALPYEGRDLDAVGRPDGKIIAEGMKFLND
>PPK1_Dickeya_paradisiaca
MSQDKLYIDKELSWLSFNERVLQEAADKSNPLIERMRFLGIYSSNLDEFYKVRFADLKRRILINEEQGSDSGLRHLLNKIQERVLRTDQLFDNLYNELLLEMARNQIFLVNERQVSPSQQIWLREYFRQYLRPLITPILLLPETNLVEFLKDDYTYLAVEIIRGDKTDYALLEIPSDKIARFVDLPSEAPRRRKTMILIDNILRYCLDDIFRGFFDFDSLNAYSMKMTRDAEYDLVTEMESSLLELMSSSLKQRLTAKPVRFVYQRDMPDAMVRCLLGKLGISSYDSVIPGGRYHNFKDFIGFPNVGRANLVNKPLPRLRHDGFSRFRNGFEAIRQRDILLYYPYHTFEHVLELLRQASFDPNVLSIRINIYRVAKDSRIINSMIHAAHNGKKVTVVVELQARFDEEANIHWAKRLTEAGVHVIFSVPGLKIHAKLFLISRKEGDNIVRYAHIGTGNFNEKTARLYTDYSLLTADERITNEVRRVFNFIENPYRPVSFDYLLVSPQNSRDRLYQLIDGEIAHATAGREAGITLKVNNLVDKGLAERLYMASAAGVKVNLLVRGMCSLIPELPGISDNIRVVSIVDRFLEHDRVYVFHNGGDQKVFLSSADWMTRNIDYRIEVAVEVLDHTLKERVLNILEILFSDTVKARVVDKEQSNCYVARGNRRKVRAQYAIYDYIKALEQHGEQA
